# Supplementary material for: VEGF/ERK activation and PI3K inhibition together drive a vein-to-artery transition in an in vitro model of human angiogenesis
Source: bioRxiv. 2025 Dec 19:2025.12.17.694993. Preprint. [Version 1] doi: 10.64898/2025.12.17.694993 (PMC12724401; doi:10.64898/2025.12.17.694993)
Supplement: Supplement 1 [file media-1.xlsx]

## Sheet: Sheet 1
	aEC_1	aEC_2	aEC_3	pVEC_1	pVEC_2	pVEC_3	vEC_1	vEC_2	vEC_3	p2a_24h_1	p2a_24h_2	p2a_24h_3	p2a_48h_1	p2a_48h_2	p2a_48h_3	v2a_24h_1	v2a_24h_2	v2a_24h_3	v2a_48h_1	v2a_48h_2	v2a_48h_3
A1BG	10.6121	11.3449	9.69023	7.6911	10.7079	7.38609	14.9344	10.872	11.314	11.1202	14.8003	12.8729	12.5126	15.0021	17.2033	34.4483	22.3039	22.4159	23.7091	11.6551	20.0969
A1CF	0	0	0	0	0	0	0	0	0	0	0	0	0	0	1.14689	0	2.02762	0	0	0.971261	0
A2M	3239.6	3165.22	3002.03	2103.52	2050.56	2139.2	4997.74	3166.25	4851.09	7811.95	7365.64	7419.72	1309.27	1553.21	1542.57	28427.7	29100.5	28967.7	18995.1	18353.9	19038.9
A2ML1	0	0	0	1.92278	1.78465	1.84652	2.63547	3.34522	0.870306	0	0	0	0	0	0	2.95271	0	0	0	0.971261	0
A3GALT2	0	0	0	0	0.892324	0	0	0	0	0	0	0	0	1.00014	0	0.984237	0	0	1.03083	0.971261	0
A4GALT	95.5093	115.511	114.345	50.9536	43.7239	32.3142	4.39246	3.34522	2.61092	135.667	148.003	155.465	112.613	106.015	115.836	99.408	125.713	114.214	208.228	231.16	206.88
A4GNT	0	0	0.969023	0	0	0	0	0	0.870306	0	0	0	0	0	0	1.96847	0	2.13485	0	0	0
AAAS	733.203	772.482	767.466	1116.17	1107.37	1022.05	1115.68	842.996	1175.78	737.27	752.844	699.095	673.405	738.102	727.128	989.159	904.32	950.007	752.507	781.865	764.866
AACS	917.468	975.659	1059.14	1131.55	1206.42	1199.32	770.437	955.897	801.552	468.161	444.997	436.687	316.227	347.048	338.333	537.394	552.528	590.285	429.857	405.987	478.78
AADAC	0	0	0	0	0	0	0	0	0	0	0	0	0	0	0	1.96847	0	0	0	0.971261	1.18217
AADAT	80.0734	96.9471	92.0572	69.2199	68.709	75.7074	189.754	306.924	214.095	95.6338	71.0416	48.5208	138.776	145.02	120.423	186.021	152.072	145.17	170.087	156.373	165.504
AAGAB	540.255	538.366	503.892	590.292	636.227	597.35	536.758	972.624	528.276	631.628	650.228	602.054	920.245	900.124	869.343	540.346	491.699	496.352	664.887	642.975	631.281
AAK1	923.256	973.596	935.107	591.253	551.456	685.06	876.735	447.424	867.695	1063.09	949.195	874.364	1074.95	1149.16	1101.01	888.766	958.052	903.04	979.29	878.02	1068.68
AAMDC	222.855	205.239	234.504	242.27	162.403	171.727	153.736	521.855	125.324	150.123	176.617	129.719	171.764	158.022	131.892	175.194	161.196	146.237	189.673	152.488	152.5
AAMP	1322.66	1310.85	1312.06	1536.3	1517.84	1282.41	1329.16	2714.65	1425.56	1354.44	1348.8	1331.85	1443.5	1425.2	1326.95	1143.68	1121.28	1129.33	1249.37	1261.67	1196.36
AANAT	0	1.03135	0	0.961388	0	0	0.878492	0.836306	0.870306	0	1.97338	0	0	0	0	0.984237	1.01381	0	1.03083	0.971261	0
AAR2	509.383	489.892	570.754	573.949	603.211	589.964	510.404	362.957	614.436	710.581	746.924	833.765	1107.93	1165.16	1112.48	653.534	658.978	648.994	886.516	852.767	823.975
AARD	0.96474	1.03135	0	2.88416	5.35395	4.61631	9.66341	13.3809	9.57337	4.44808	1.97338	1.98044	3.41253	0	1.14689	5.90542	2.02762	1.06742	1.03083	2.91378	8.27521
AARS1	1545.51	1465.55	1593.07	2961.07	2885.78	2631.3	2010.87	1922.67	1972.11	2215.15	2345.36	2953.83	3910.75	4250.59	4134.54	1369.07	1443.67	1379.11	2499.77	2570.93	2412.82
AARS2	454.393	509.488	481.604	567.219	579.118	549.341	614.944	456.623	597.03	420.344	442.037	433.716	584.679	639.088	575.739	551.173	533.265	524.105	572.112	532.251	546.164
AARSD1	59.8139	60.8498	74.6148	47.108	46.4009	62.7818	96.6341	152.208	87.0306	52.265	43.4143	55.4523	89.8632	84.0116	72.2541	104.329	119.63	87.5287	94.8365	96.1548	120.582
AASDH	216.102	212.458	167.641	207.66	244.497	196.655	237.193	202.386	211.484	134.555	179.577	147.543	144.464	151.021	153.683	227.359	165.251	207.08	128.854	119.465	156.047
AASDHPPT	519.995	464.108	504.861	597.983	628.196	604.736	634.271	809.544	648.378	570.467	593	515.905	640.417	638.088	696.162	401.569	402.483	477.138	591.698	556.532	561.532
AASS	1061.21	1219.06	1135.69	1416.12	1381.32	1612.94	1404.71	798.672	1235.83	1037.52	1058.72	1077.36	353.765	311.043	362.417	2209.61	2047.9	2094.29	1089.59	1038.28	1108.88
AATF	623.222	589.933	631.803	620.095	669.243	638.897	795.035	1072.98	795.46	875.16	877.167	987.25	1668.73	1773.24	1737.54	813.964	763.4	750.399	904.04	969.318	931.553
AATK	55.9549	62.9125	87.2121	45.1852	54.4318	49.8561	82.5782	57.7051	54.8293	107.866	79.9218	89.1198	96.6882	113.016	99.7794	290.35	262.577	199.608	223.691	229.218	290.815
ABAT	66.5671	71.1633	67.8316	94.216	93.694	96.0192	73.7933	38.4701	91.3821	80.0655	74.9884	72.2861	18.2001	17.0023	16.0565	171.257	182.486	149.439	82.4666	90.3272	88.663
ABCA1	2350.11	2277.22	2293.68	989.268	1011	1192.85	3094.93	1132.36	2833.72	3544.01	3290.61	3051.86	2447.92	2645.37	2635.55	4730.25	4947.4	4951.78	3976.95	3564.53	4108.05
ABCA10	10.6121	13.4076	10.6593	19.2278	13.3849	19.3885	51.831	38.4701	31.331	7.78415	9.86689	10.8924	20.4752	8.00111	5.73445	41.338	40.5525	38.4273	10.3083	8.74135	18.9148
ABCA12	2.89422	1.03135	0	0	0	0	0	0	0.870306	0	0	0	0	0	0	0	0	0	0	0	0
ABCA13	0.96474	0	0	0	0	0	0	1.67261	1.74061	0	0	0	0	0	0	0.984237	0	0	0	0	0
ABCA2	336.694	356.848	344.972	182.664	190.957	204.041	282.874	142.172	321.143	279.117	296.007	246.565	419.741	400.055	360.123	459.639	483.588	430.172	441.196	398.217	438.586
ABCA3	2398.34	2417.49	2653.18	1312.29	1276.02	1380.28	897.818	465.822	936.449	2568.77	2583.15	2787.47	1898.5	2042.28	1762.77	2694.84	2699.78	2674.96	2820.36	3058.5	3045.28
ABCA4	601.998	677.598	697.696	49.0308	29.4467	41.5468	130.017	51.0146	140.99	316.926	294.033	364.401	972.57	901.124	924.393	401.569	421.746	374.666	736.014	797.405	814.517
ABCA5	238.291	284.653	219.968	83.6407	97.2633	93.2494	65.8869	75.2675	89.6415	240.197	237.792	203.985	296.89	330.046	361.27	163.383	175.389	162.248	268.016	273.896	295.543
ABCA6	9.6474	9.28217	5.81414	4.80694	4.46162	12.0024	11.4204	11.7083	13.9249	15.5683	15.787	14.8533	22.7502	5.00069	14.9096	13.7793	10.1381	6.40454	7.21582	5.82756	8.27521
ABCA7	532.537	544.554	570.754	377.825	437.239	355.456	567.506	699.152	583.975	612.724	549.586	617.897	417.466	409.057	431.231	1017.7	968.19	892.366	363.884	415.7	437.404
ABCA8	12.5416	9.28217	7.75218	25.9575	23.2004	40.6235	28.9902	10.872	20.017	11.1202	10.8536	10.8924	1.13751	1.00014	1.14689	14.7636	24.3315	19.2136	12.37	12.6264	7.09304
ABCA9	13.5064	9.28217	13.5663	34.61	23.2004	36.9305	38.6536	15.0535	28.7201	11.1202	11.8403	12.8729	26.1627	31.0043	26.3785	13.7793	12.1657	19.2136	16.4933	17.4827	7.09304
ABCB1	2.89422	0	2.90707	2.88416	3.5693	2.76978	2.63547	0	2.61092	0	0.986689	0	2.27502	1.00014	2.29378	0	0	0	1.03083	0.971261	1.18217
ABCB10	484.3	402.227	435.091	454.736	482.747	456.091	359.303	367.138	371.621	455.929	464.731	554.523	500.504	596.082	567.711	411.411	425.801	462.194	646.332	561.389	516.61
ABCB11	0	0	0.969023	18.2664	16.0618	17.542	5.27095	2.50892	2.61092	1.11202	0	0	0	0	0	0	0	0	0	0	0
ABCB4	31.8364	28.8778	40.699	42.3011	38.3699	40.6235	14.9344	12.5446	7.83276	8.89617	7.89352	2.97066	2.27502	1.00014	0	2.95271	3.04144	6.40454	1.03083	2.91378	2.36435
ABCB5	0	0	0.969023	0	0	0.923262	1.75698	1.67261	0	0	0	0	0	0	0	0	0	0	0	0	0
ABCB6	53.0607	53.6303	60.0794	140.363	134.741	119.101	117.718	112.901	94.8634	114.538	127.283	142.592	147.876	167.023	154.83	68.8966	61.8425	72.5848	128.854	165.114	150.136
ABCB7	924.221	1040.63	875.997	1107.52	1026.17	1119.92	1122.71	1203.44	1048.72	803.991	796.258	796.137	442.491	410.057	403.705	649.597	607.273	549.723	466.967	483.688	440.951
ABCB8	382.037	357.879	381.795	488.385	459.547	479.173	477.021	480.039	501.296	365.855	375.929	403.02	500.504	496.069	465.637	629.912	585.983	594.555	567.988	580.814	614.73
ABCB9	67.5318	51.5676	65.8936	79.7952	77.6322	73.8609	121.232	103.702	120.973	52.265	56.2413	46.5404	29.5752	23.0032	34.4067	112.203	79.0773	86.4613	47.4183	49.5343	46.1048
ABCC1	906.856	970.502	968.054	846.983	798.63	900.18	920.659	490.075	959.948	673.885	760.738	658.496	964.607	928.128	876.224	641.723	612.342	707.702	758.692	743.014	807.424
ABCC10	1149.01	1041.67	1087.24	914.28	862.878	902.95	1467.08	334.522	1522.17	1073.1	1056.74	1075.38	931.62	873.121	893.427	1576.75	1565.33	1498.66	1104.02	1205.33	1222.37
ABCC11	3.85896	7.21946	5.81414	6.72971	5.35395	10.1559	7.90642	0	2.61092	4.44808	8.8802	1.98044	2.27502	2.00028	2.29378	0	5.06906	3.20227	2.06166	2.91378	2.36435
ABCC12	6.75318	6.18811	5.81414	4.80694	7.13859	1.84652	2.63547	0	0	1.11202	0.986689	0	0	1.00014	0	0.984237	2.02762	0	0	0	0
ABCC2	14.4711	26.8151	13.5663	10.5753	19.6311	14.7722	23.7193	10.0357	14.7952	15.5683	21.7072	18.8142	26.1627	21.0029	19.4971	25.5902	29.4005	24.5507	20.6166	19.4252	29.5543
ABCC3	0.96474	1.03135	1.93805	2.88416	6.24627	3.69305	24.5978	19.235	32.2013	2.22404	0.986689	1.98044	0	0	0	0	1.01381	0	0	0	0
ABCC4	621.293	623.968	558.157	625.863	602.319	781.079	708.064	308.597	672.747	293.574	299.954	300.037	117.163	139.019	138.774	304.129	353.82	299.946	114.422	92.2698	88.663
ABCC5	1860.02	1954.41	1896.38	1367.09	1252.82	1359.96	2092.57	952.552	1966.02	1335.54	1384.33	1220.94	1698.3	1563.22	1574.68	3038.34	3094.15	3020.81	1763.75	1786.15	2078.26
ABCC6	10.6121	8.25081	12.5973	11.5367	11.6002	15.6954	29.8687	24.2529	20.017	3.33606	2.96007	3.96088	1.13751	1.00014	0	3.93695	6.08287	2.13485	2.06166	1.94252	0
ABCC8	0	0	0	0.961388	0	0.923262	0.878492	0	0.870306	0	0	0	0	0	0	0	0	0	0	0	0
ABCC9	5.78844	4.12541	4.84511	0	1.78465	4.61631	18.4483	10.0357	20.017	1.11202	1.97338	0.99022	2.27502	0	1.14689	0.984237	0	1.06742	2.06166	0.971261	1.18217
ABCD1	592.351	595.09	637.617	226.888	258.774	218.813	258.277	168.934	253.259	546.002	589.054	565.416	594.917	550.076	579.179	720.462	704.599	658.6	622.623	629.377	682.114
ABCD2	0	1.03135	0	0	0	0	0	2.50892	0.870306	0	0	0	0	0	0	0	0	0	0	0	0
ABCD3	458.252	423.886	469.976	457.621	486.317	457.014	449.788	469.167	468.225	417.008	415.396	370.342	584.679	639.088	592.942	442.907	449.119	485.678	521.601	473.975	528.431
ABCD4	1298.54	1342.82	1382.8	1069.06	1038.67	1012.82	1705.15	2590.04	1543.92	1176.52	1250.14	1147.67	1243.3	1241.17	1285.66	2124.97	2016.47	1964.06	1687.47	1753.13	1811.09
ABCE1	836.43	742.573	730.643	1139.24	1119.87	1122.69	1266.78	1275.37	1241.06	1604.65	1774.07	2011.14	3034.87	3032.42	2913.1	1628.91	1722.47	1681.19	2289.48	2212.53	2181.11
ABCF1	1218.47	1285.06	1301.4	1346.9	1240.33	1273.18	1583.04	1650.03	1593.53	1706.95	1920.1	1959.65	2287.53	2260.31	2271.99	1183.05	1295.65	1303.32	1642.12	1855.11	1683.41
ABCF2	242.15	310.437	271.326	284.571	270.374	271.439	311.864	556.98	364.658	261.325	277.26	282.213	464.104	438.061	448.434	219.485	206.818	206.013	362.853	373.935	341.648
ABCF3	748.638	701.319	750.024	686.431	759.368	745.995	903.968	1374.89	943.412	822.895	894.927	915.954	1049.92	1016.14	1053.99	1082.66	1059.43	1065.29	1027.74	1139.29	1043.86
ABCG1	328.012	307.343	332.375	177.857	182.926	180.036	177.455	101.193	190.597	1603.53	1684.28	2124.02	3022.36	3170.44	3000.26	1064.94	1123.3	1106.92	1918.38	1757.01	1856.01
ABCG2	27.9775	40.2227	36.8229	949.851	1096.67	935.264	68.5223	65.2318	93.9931	24.4645	23.6805	16.8337	15.9251	13.0018	17.2033	6.88966	5.06906	3.20227	9.27749	15.5402	10.6396
ABCG4	5.78844	9.28217	10.6593	9.61388	7.13859	7.38609	1.75698	2.50892	0.870306	4.44808	4.93345	2.97066	3.41253	4.00055	2.29378	9.84237	9.12431	10.6742	6.18499	5.82756	3.54652
ABCG5	0.96474	0	4.84511	0	1.78465	0.923262	1.75698	4.18153	0	0	0	0	0	0	0	0.984237	0	0	0	0	0
ABCG8	0	0	0	0	0	0	0	0	0.870306	0	0.986689	2.97066	2.27502	2.00028	0	1.96847	1.01381	1.06742	0	1.94252	1.18217
ABHD1	6.75318	4.12541	3.87609	1.92278	0	0.923262	7.02793	8.36306	2.61092	2.22404	0	1.98044	1.13751	1.00014	0	7.8739	3.04144	7.47197	2.06166	4.8563	0
ABHD10	277.845	302.186	270.357	382.632	407.792	385	394.443	556.98	362.047	261.325	247.659	234.682	255.939	271.037	314.248	341.53	351.793	330.901	272.14	281.666	287.268
ABHD11	98.4035	89.7276	82.3669	122.096	105.294	94.1727	122.11	169.77	98.3446	95.6338	125.31	108.924	122.851	122.017	108.955	93.5026	99.3536	84.3265	109.268	121.408	81.57
ABHD12	652.164	707.507	727.736	885.438	911.955	819.856	535.88	715.878	617.047	606.051	651.215	582.25	621.08	643.089	596.383	770.658	736.027	727.983	722.613	720.675	634.827
ABHD12B	0	2.0627	0	3.84555	0.892324	3.69305	12.2989	8.36306	4.35153	3.33606	7.89352	4.9511	0	1.00014	1.14689	8.85814	14.1934	7.47197	0	2.91378	1.18217
ABHD13	688.825	708.539	604.67	531.647	624.627	615.815	421.676	439.06	482.15	663.876	611.747	696.125	742.793	660.091	682.4	551.173	561.652	599.892	567.988	513.797	570.99
ABHD14A	68.4966	93.853	68.8006	82.6793	68.709	62.7818	148.465	234.166	151.433	96.7458	67.0949	105.954	68.2505	52.0072	56.1976	125.982	122.671	145.17	57.7266	86.4422	66.2017
ABHD14A-ACY1	2.89422	5.15676	2.90707	1.92278	3.5693	1.84652	9.66341	3.34522	3.48122	1.11202	0	0.99022	2.27502	6.00083	4.58756	8.85814	1.01381	4.26969	2.06166	2.91378	4.72869
ABHD14B	131.205	180.487	165.703	152.861	140.095	154.185	349.64	479.203	388.157	209.06	202.271	220.819	212.714	228.032	260.344	305.114	299.075	266.856	189.673	195.223	165.504
ABHD15	91.6503	99.0098	92.0572	56.7219	66.032	66.4748	65.0084	80.2853	79.1979	130.106	99.6556	148.533	158.114	171.024	162.858	84.6444	81.105	97.1356	142.255	141.804	117.035
ABHD16A	131.205	152.64	133.725	222.081	217.727	220.66	197.661	107.883	211.484	133.443	167.737	152.494	118.301	105.015	88.3105	267.713	230.135	309.553	178.334	146.66	200.969
ABHD17A	9687.92	9883.44	10329.8	6739.33	6993.15	5589.43	4052.48	8799.61	4404.62	7172.53	7094.3	8149.51	5761.48	5830.81	5940.89	9322.7	9168.92	8809.45	8226.04	8566.52	8774.09
ABHD17B	674.353	662.128	639.555	494.153	548.779	537.338	671.168	881.466	632.713	816.223	833.753	759.499	673.405	651.09	693.868	608.259	675.199	682.084	739.107	720.675	717.579
ABHD17C	125.416	107.261	98.8403	91.3318	91.0171	84.9401	52.7095	91.1573	53.0887	100.082	64.1348	87.1394	166.076	174.024	130.745	56.1015	57.7873	32.0227	91.744	90.3272	96.9382
ABHD18	245.044	236.18	297.49	273.996	287.328	283.441	337.341	283.508	315.051	259.101	246.672	258.447	299.165	222.031	251.169	337.593	396.4	340.508	320.589	292.349	320.369
ABHD2	681.107	710.601	750.993	689.315	735.275	766.307	1314.22	510.983	1382.92	866.264	842.633	810	1156.85	1168.16	1120.51	1094.47	1224.68	1241.41	1327.71	1234.47	1335.86
ABHD3	107.086	113.449	115.314	178.818	157.941	168.034	120.353	214.931	115.751	100.082	87.8154	107.934	214.989	197.027	189.237	129.919	110.506	111.012	171.118	149.574	163.14
ABHD4	1559.02	1563.53	1745.21	2073.71	2053.24	1963.78	2876.18	1236.06	2960.78	2378.61	2433.18	2549.82	1233.06	1235.17	1183.59	2833.62	2825.49	2914.07	1615.31	1624.92	1536.83
ABHD5	197.772	168.11	179.269	284.571	262.343	267.746	151.979	177.297	152.304	191.268	170.697	165.367	225.227	220.03	222.497	111.219	124.699	145.17	193.796	172.884	178.508
ABHD6	102.262	124.794	119.19	155.745	108.864	142.182	163.399	122.937	127.935	92.2977	99.6556	102.983	77.3506	54.0075	65.3727	102.361	95.2983	95.0007	116.484	85.4709	107.578
ABHD8	337.659	309.406	362.415	303.799	293.575	287.134	217.866	310.269	278.498	345.839	359.155	390.147	304.852	348.048	305.073	308.066	345.71	330.901	233.999	218.534	210.427
ABI1	1388.26	1380.98	1336.28	1245.96	1246.58	1349.81	1141.16	1131.52	1113.99	1606.87	1445.5	1631.88	1605.02	1537.21	1564.36	1217.5	1235.84	1274.5	1447.29	1357.82	1371.32
ABI2	2353.97	2536.09	2322.75	2267.91	2236.16	2482.65	2371.05	2012.99	2215.8	2347.48	2348.32	2269.58	2054.34	2012.28	2005.91	3151.53	2974.52	3101.93	2475.03	2368.9	2487.29
ABI3	775.651	802.392	820.762	626.825	629.981	613.969	136.166	182.315	149.693	796.207	824.872	843.668	555.104	569.079	607.852	772.626	821.188	801.635	904.04	896.474	818.064
ABI3BP	25.0832	13.4076	14.5353	27.8802	23.2004	24.0048	60.6159	41.8153	81.8088	10.0082	5.92014	2.97066	4.55003	0	1.14689	28.5429	14.1934	28.8204	14.4316	9.71261	13.0039
ABITRAM	250.832	267.12	211.247	215.351	198.096	188.345	332.948	252.564	287.201	229.076	217.072	207.946	439.078	477.066	419.762	209.643	227.094	251.912	236.061	316.631	295.543
ABL1	3744.16	3689.15	3766.59	3748.45	3640.68	3851.85	4910.77	1579.78	5204.43	3326.05	3363.62	3170.69	2794.86	2791.39	2806.44	2308.04	2354.07	2233.05	2904.88	2831.23	3029.91
ABL2	3489.47	3838.69	3484.61	790.261	827.185	1003.59	586.832	306.924	614.436	5086.38	5411.99	5643.27	6446.26	6668.92	6536.13	3772.58	4092.76	4025.25	6725.15	5846.99	7009.11
ABLIM1	1820.46	2017.32	1789.79	1663.2	1619.57	1931.46	2383.35	1252.79	2320.24	2049.45	1854.98	1767.54	997.595	886.122	941.597	3941.87	4014.7	4151.21	2696.66	2537.9	2643.34
ABLIM2	17.3653	12.3762	15.5044	19.2278	16.0618	17.542	34.2612	35.1248	40.0341	5.5601	11.8403	5.94132	15.9251	7.00097	4.58756	41.338	31.4282	35.225	15.4625	28.1666	24.8256
ABLIM3	282.669	266.089	257.76	159.59	181.142	186.499	14.9344	19.235	20.8873	850.696	831.779	905.061	453.866	504.07	543.626	699.793	755.29	717.309	518.509	473.004	459.865
ABO	40.5191	35.066	66.8626	1.92278	0.892324	6.46283	5.27095	3.34522	5.22184	48.9289	85.842	52.4817	167.214	134.019	139.921	71.8493	74.0083	66.1803	128.854	103.925	131.221
ABR	1549.37	1492.37	1576.6	1343.06	1233.19	1382.12	1374.84	669.045	1374.21	1302.18	1339.92	1235.79	1248.98	1241.17	1208.82	1530.49	1625.14	1501.87	1558.62	1442.32	1472.99
ABRA	0	0	0.969023	0.961388	0.892324	1.84652	0	3.34522	0	0	1.97338	0	0	0	0	0	0	3.20227	0	0	2.36435
ABRACL	1250.3	1141.71	1073.68	923.894	894.109	824.473	646.57	2932.09	655.341	1159.84	1108.05	1358.58	1114.76	1132.16	1001.23	662.392	785.704	735.455	1022.59	1047.99	942.192
ABRAXAS1	546.043	615.717	534.901	598.945	623.735	648.13	818.754	445.751	821.569	384.759	317.714	339.646	199.064	213.029	220.203	274.602	298.061	270.058	186.581	161.229	173.779
ABRAXAS2	372.39	363.036	392.454	391.285	391.73	352.686	390.929	283.508	353.344	487.065	502.225	510.954	560.792	582.08	540.185	400.585	412.621	409.891	456.659	492.429	440.951
ABT1	740.921	794.141	727.736	821.987	835.215	822.626	548.179	848.014	597.9	809.551	819.939	850.599	884.982	957.132	906.043	602.353	586.997	638.319	707.151	671.141	698.664
ABTB1	628.046	597.153	625.02	531.647	512.194	474.556	121.232	126.282	114.01	705.021	667.002	731.773	648.38	620.086	707.631	551.173	471.423	422.7	506.139	466.205	505.97
ABTB2	3397.82	3566.41	3772.41	455.698	461.332	483.789	73.7933	25.0892	79.1979	2970.21	3010.39	3415.27	6654.43	6668.92	6531.54	1269.67	1189.2	1242.48	3420.3	3472.26	3405.84
ACAA1	733.203	747.73	731.612	747.96	762.045	695.216	634.271	745.148	685.801	706.133	704.496	711.968	541.454	594.082	510.366	851.365	823.215	820.849	730.86	723.589	745.951
ACAA2	882.737	896.245	898.284	1117.13	1128.79	1106.07	694.887	1363.18	711.91	749.502	739.03	800.098	690.468	694.096	704.19	512.788	530.224	484.61	573.143	625.492	572.172
ACACA	2239.16	2268.97	2145.42	2339.06	2252.23	2548.2	2642.5	682.425	2471.67	1437.84	1588.57	1390.27	1110.21	1193.16	1133.13	1343.48	1374.73	1403.66	1484.4	1326.74	1527.37
ACACB	182.336	201.114	187.99	202.853	187.388	198.501	312.743	162.243	322.884	257.989	301.927	255.477	170.626	158.022	185.796	487.198	470.409	486.745	273.17	231.16	282.539
ACAD10	317.4	309.406	300.397	249.961	235.574	253.897	763.409	649.81	671.876	320.262	308.834	282.213	254.802	229.032	260.344	715.541	662.019	637.252	303.065	374.907	370.02
ACAD11	30.8717	25.7838	42.637	27.8802	24.0928	16.6187	32.5042	25.9255	35.6826	17.7923	26.6406	20.7946	11.3751	19.0026	18.3502	96.4553	64.884	81.1242	32.9866	33.0229	48.4691
ACAD8	735.132	697.194	736.457	730.655	696.013	656.439	645.691	1082.18	682.32	838.464	877.167	831.785	608.567	605.084	603.264	1279.51	1286.53	1370.57	778.278	873.163	922.095
ACAD9	614.54	608.498	569.785	616.25	639.796	592.734	854.772	713.369	920.784	706.133	662.069	689.193	593.78	602.083	536.745	915.341	935.748	881.692	830.851	803.233	855.894
ACADL	2.89422	0	0	0.961388	0	0	2.63547	0	0	0	0.986689	0	0	1.00014	0	0.984237	1.01381	0	1.03083	0	1.18217
ACADM	866.337	905.527	762.621	1079.64	1093.1	1048.83	930.323	1041.2	863.344	851.808	798.232	871.394	728.006	672.093	704.19	1058.06	1081.74	1096.24	911.256	851.796	821.61
ACADS	151.464	143.358	142.446	99.0229	129.387	91.4029	252.127	539.417	304.607	136.779	178.591	151.504	141.051	136.019	145.655	149.604	148.017	155.844	127.823	126.264	145.407
ACADSB	213.208	186.675	189.928	181.702	176.68	198.501	284.631	172.279	250.648	190.156	155.897	173.289	167.214	168.023	143.361	326.767	291.978	344.778	221.629	212.706	218.702
ACADVL	1638.13	1624.38	1689.01	2061.22	2073.76	1954.54	3624.66	5154.99	3458.6	2816.75	2787.4	3014.23	4364.62	4065.56	4001.5	5075.71	4801.41	4737.23	4828.42	5307.94	5336.33
ACAN	5.78844	9.28217	5.81414	29.803	33.016	36.0072	46.56	22.5803	73.976	13.3443	12.827	4.9511	3.41253	1.00014	1.14689	18.7005	6.08287	14.9439	25.7708	11.6551	13.0039
ACAP1	27.0127	40.2227	26.1636	28.8416	24.9851	33.2374	43.0461	98.6841	52.2184	21.1284	20.7205	13.8631	9.10007	3.00041	12.6158	17.7163	25.3453	20.281	18.555	13.5977	26.0078
ACAP2	1519.47	1547.03	1441.91	1501.69	1620.46	1735.73	1514.52	923.281	1419.47	2288.54	2186.5	2197.3	2196.53	2161.3	2236.44	1898.59	2033.71	2020.63	1966.83	1882.3	2028.61
ACAP3	980.176	996.286	1055.27	1031.57	1095.77	954.652	1801.79	1537.97	1852.01	1011.94	1081.41	1030.82	811.044	795.11	850.992	2991.1	2811.3	2605.58	1652.42	1946.41	2060.53
ACAT1	393.614	349.628	379.857	353.791	345.329	380.384	361.06	843.832	352.474	336.942	296.994	322.812	311.677	393.054	356.683	299.208	320.365	309.553	282.448	321.487	231.706
ACAT2	3920.7	3938.73	3572.79	5384.73	5696.6	5639.28	1075.27	2028.04	1150.54	1229.9	1389.26	1462.56	295.752	386.053	307.367	458.655	478.519	496.352	773.124	690.566	749.498
ACBD3	787.228	769.388	722.891	813.334	870.016	902.027	636.906	490.911	674.487	1011.94	1023.2	1109.05	1200.07	1317.18	1314.34	870.066	942.845	907.31	1006.09	1089.75	1072.23
ACBD4	117.698	147.483	134.694	158.629	142.772	126.487	213.473	265.109	207.133	90.0737	129.256	121.797	59.1505	80.0111	57.3445	207.674	227.094	240.17	92.7749	120.436	125.31
ACBD5	439.922	415.635	414.742	521.072	530.933	568.729	585.954	465.822	562.218	554.898	464.731	476.296	592.642	592.082	553.948	541.331	484.602	545.453	656.64	697.365	604.091
ACBD6	533.501	488.861	486.449	698.929	697.798	673.981	808.212	1708.57	900.767	356.959	365.075	393.117	433.391	467.065	399.118	356.294	362.945	392.812	408.209	398.217	364.109
ACBD7	52.096	49.5049	33.9158	70.1813	68.709	93.2494	19.3268	51.851	9.57337	12.2322	11.8403	12.8729	1.13751	2.00028	5.73445	3.93695	7.09668	1.06742	2.06166	4.8563	1.18217
ACCS	156.288	173.267	176.362	142.285	157.941	123.717	644.813	618.866	564.829	172.363	148.003	131.699	73.9381	65.009	86.0167	602.353	560.638	525.172	160.81	168.028	184.419
ACD	492.018	453.795	472.883	522.995	440.808	398.849	354.911	407.281	353.344	413.672	443.024	494.12	506.191	536.074	564.27	550.189	528.196	528.375	449.443	558.475	482.327
ACE	2609.62	2729.99	2769.47	1016.19	871.801	898.333	297.809	114.574	327.235	1018.61	907.754	929.817	290.065	272.038	294.751	584.637	596.121	587.083	439.134	448.722	533.16
ACE2	0	1.03135	0	3.84555	0.892324	7.38609	0.878492	0.836306	0	0	0	0.99022	1.13751	0	0	0	2.02762	0	1.03083	0	1.18217
ACER1	0.96474	0	0	0.961388	0	0	0	1.67261	0	0	0.986689	0	0	0	1.14689	1.96847	0	5.33712	0	0	0
ACER2	100.333	93.853	99.8094	90.3705	91.9094	137.566	66.7654	6.69045	67.0136	107.866	86.8287	94.0709	77.3506	79.0109	74.5478	115.156	123.685	99.2704	301.003	261.269	301.454
ACER3	485.264	454.826	479.666	394.169	346.222	411.775	267.94	286.017	269.795	335.83	352.248	379.254	375.378	356.049	361.27	312.988	336.586	341.576	338.113	320.516	349.923
ACHE	84.8971	86.6335	88.1811	148.054	125.818	96.9425	202.932	209.913	225.409	56.7131	57.228	80.2078	29.5752	17.0023	16.0565	135.825	125.713	131.293	39.1716	29.1378	31.9187
ACIN1	3121.9	3177.59	3491.39	3365.82	3041.93	3099.39	5686.48	4873.99	5267.96	3468.39	3712.91	3431.11	4308.88	4060.56	4140.27	6314.87	5873.01	5733.13	4781	5200.13	5255.94
ACKR1	5.78844	9.28217	6.78316	20.1891	24.9851	20.3118	14.9344	58.5414	28.7201	0	0	0.99022	1.13751	0	0	1.96847	2.02762	13.8765	0	0.971261	2.36435
ACKR2	27.0127	15.4703	28.1017	7.6911	8.92324	12.9257	5.27095	0.836306	6.96245	10.0082	4.93345	7.92176	1.13751	3.00041	0	25.5902	32.442	11.7417	7.21582	4.8563	3.54652
ACKR3	751.533	736.385	854.678	39.4169	22.3081	21.235	84.3352	91.1573	108.788	5196.47	5350.82	6497.83	32265.4	28326.9	30367.4	1722.42	1737.67	1845.58	13163.7	13347.1	12221.3
ACKR4	0.96474	4.12541	2.90707	0	1.78465	2.76978	1.75698	0	4.35153	0	0.986689	0.99022	1.13751	3.00041	1.14689	1.96847	5.06906	2.13485	2.06166	1.94252	7.09304
ACLY	13638.5	14182.1	13671.9	13331.6	12762.9	13398.4	5856.02	3518.34	5893.71	6370.77	6732.18	6597.84	4782.09	4940.68	4673.58	4187.93	4237.73	4212.05	5957.18	5820.77	6153.21
ACMSD	0.96474	0	4.84511	0	0.892324	0.923262	3.51397	0.836306	0.870306	2.22404	0.986689	0.99022	5.68754	3.00041	3.44067	2.95271	7.09668	12.8091	3.0925	0.971261	3.54652
ACO1	1033.24	1081.89	997.125	1264.22	1127.01	1149.46	1503.1	1267	1485.61	750.614	807.112	702.066	571.029	561.078	548.213	610.227	616.398	670.342	638.085	600.239	586.358
ACO2	948.34	914.809	931.231	1124.82	1113.62	1118.07	1458.3	486.73	1422.95	1193.2	1219.55	1223.91	1398	1504.21	1504.72	1310.02	1347.36	1268.1	1277.2	1529.74	1428.07
ACOT1	201.631	189.769	187.021	451.852	502.379	450.552	128.26	134.645	132.287	71.1693	103.602	87.1394	7.96256	16.0022	9.17512	36.4168	38.5249	26.6856	25.7708	23.3103	17.7326
ACOT11	320.294	364.067	348.848	361.482	344.437	325.911	126.503	73.5949	126.194	294.686	334.488	254.487	252.527	251.035	277.547	529.52	557.597	486.745	384.5	323.43	418.489
ACOT12	0	0	0	0	0	1.84652	0	0.836306	1.74061	0	0	0.99022	0	2.00028	2.29378	0	0	0	0	0	0
ACOT13	320.294	278.465	280.048	316.297	394.407	337.914	329.434	838.815	318.532	225.74	180.564	285.183	243.427	240.033	239.7	199.8	202.762	197.473	182.457	207.85	192.694
ACOT2	121.557	123.762	113.376	205.737	215.05	175.42	216.987	304.415	267.184	131.218	99.6556	89.1198	25.0252	17.0023	21.7909	106.298	111.519	107.81	43.2949	40.793	39.0117
ACOT4	1.92948	3.09406	1.93805	8.65249	8.92324	3.69305	3.51397	5.85414	9.57337	3.33606	2.96007	3.96088	3.41253	4.00055	10.322	3.93695	1.01381	2.13485	3.0925	1.94252	5.91087
ACOT6	0	0	0	0	0	0	0	0	0	0	0	0.99022	0	0	0	0	0	0	0	0	0
ACOT7	902.032	890.057	900.222	1257.5	1302.79	1146.69	545.543	922.445	563.958	683.893	682.789	800.098	1301.31	1462.2	1419.85	528.536	507.92	594.555	1077.22	1151.92	1099.42
ACOT8	244.079	256.807	266.481	265.343	275.728	247.434	255.641	572.033	267.184	211.284	204.245	208.936	182.001	226.031	165.152	264.76	242.301	264.721	250.492	211.735	209.245
ACOT9	1245.48	1214.93	1192.87	1041.18	1052.05	1066.37	558.721	1126.5	519.573	1295.5	1355.71	1563.56	2716.37	2627.36	2651.61	1308.05	1296.67	1300.12	2032.8	2055.19	2015.61
ACOX1	564.373	593.027	637.617	607.597	564.841	625.048	597.374	686.607	540.46	975.242	984.716	1077.36	1001.01	981.136	959.947	945.852	1004.69	1088.77	923.625	899.387	974.111
ACOX2	5.78844	2.0627	8.72121	2.88416	3.5693	4.61631	50.9525	47.6694	59.1808	1.11202	3.94676	2.97066	1.13751	0	2.29378	9.84237	3.04144	6.40454	4.12333	1.94252	3.54652
ACOX3	356.954	376.443	390.516	355.713	307.852	366.535	390.05	603.813	442.116	369.191	335.474	336.675	300.302	290.04	285.576	390.742	397.414	398.149	333.99	329.257	365.292
ACOXL	4.8237	2.0627	2.90707	3.84555	8.03092	4.61631	1.75698	12.5446	6.09214	3.33606	10.8536	2.97066	0	1.00014	0	5.90542	5.06906	4.26969	3.0925	2.91378	0
ACP1	1268.63	1259.28	1251.01	1379.59	1469.66	1378.43	1498.71	2814.17	1429.91	1169.85	1052.8	1153.61	1362.74	1342.19	1387.74	1011.8	1098.97	1200.85	1070	1022.74	917.367
ACP2	1002.37	1001.44	1116.31	1011.38	972.633	998.969	1203.53	1277.04	1198.41	1188.75	1176.13	1148.66	895.219	845.117	872.783	1499.98	1438.6	1406.86	1240.09	1351.99	1283.84
ACP3	2.89422	3.09406	2.90707	49.0308	54.4318	52.6259	88.7276	41.8153	74.8463	5.5601	0.986689	0.99022	0	0	0	2.95271	1.01381	1.06742	2.06166	0	0
ACP5	47.2723	40.2227	39.7299	163.436	164.188	166.187	159.885	256.746	166.228	45.5929	23.6805	34.6577	21.6127	9.00124	19.4971	31.4956	32.442	24.5507	17.5241	11.6551	10.6396
ACP6	106.121	152.64	154.075	150.938	130.279	161.571	242.464	310.269	222.798	94.5218	100.642	81.1981	97.8257	101.014	131.892	171.257	158.155	150.507	140.193	122.379	144.225
ACP7	0	0	0	0	0	0	0	0	0	0	0	0	1.13751	0	0	1.96847	1.01381	3.20227	1.03083	2.91378	1.18217
ACR	10.6121	6.18811	6.78316	5.76833	8.92324	4.61631	10.5419	6.69045	9.57337	11.1202	7.89352	3.96088	4.55003	3.00041	5.73445	11.8108	10.1381	6.40454	7.21582	16.5114	15.3683
ACRBP	22.189	36.0973	26.1636	45.1852	29.4467	32.3142	79.0642	115.41	72.2354	31.1366	28.614	21.7848	20.4752	17.0023	22.9378	53.1488	42.5801	25.6182	18.555	32.0516	21.2791
ACRV1	1.92948	2.0627	1.93805	0	0.892324	3.69305	0.878492	0	0.870306	0	1.97338	0	0	1.00014	1.14689	0	0	2.13485	0	1.94252	0
ACSBG1	1.92948	0	0	0.961388	0.892324	3.69305	3.51397	0.836306	1.74061	1.11202	2.96007	0	2.27502	1.00014	2.29378	1.96847	5.06906	2.13485	9.27749	6.79883	2.36435
ACSBG2	0	0	0	0	0	0	0.878492	0	0.870306	0	0.986689	0	0	0	0	0.984237	0	0	0	0	0
ACSF2	499.735	518.77	555.25	376.864	361.391	387.77	339.976	556.98	352.474	247.981	241.739	239.633	72.8006	79.0109	94.045	344.483	312.254	295.676	103.083	95.1836	94.5739
ACSF3	523.854	519.801	547.498	496.076	494.348	449.628	753.746	614.685	686.672	554.898	585.107	567.396	754.168	764.106	816.586	865.145	811.05	750.399	793.741	857.623	861.804
ACSL1	30.8717	31.9719	35.8538	55.7605	57.1088	60.9353	27.2332	10.0357	22.628	97.8578	83.8686	91.1003	184.276	179.025	169.74	112.203	96.3121	125.956	178.334	158.316	144.225
ACSL3	3026.39	2999.17	2893.5	2271.76	2305.77	2416.18	1833.41	1398.3	1792.83	2109.5	2187.49	2190.37	2631.06	2771.38	2702.07	1790.33	1830.94	1865.86	2807.99	2728.27	2674.08
ACSL4	1931.41	2041.05	1627.96	2439.04	2516.35	2687.61	874.099	684.934	880.75	2155.1	2343.39	2389.4	1523.12	1669.23	1677.9	1050.18	1106.07	1089.84	1347.3	1309.26	1328.76
ACSL5	1.92948	4.12541	4.84511	8.65249	5.35395	10.1559	28.9902	24.2529	14.7952	2.22404	7.89352	0.99022	2.27502	1.00014	0	8.85814	3.04144	1.06742	2.06166	2.91378	4.72869
ACSL6	19.2948	19.5957	10.6593	11.5367	7.13859	7.38609	42.1676	31.7796	28.7201	2.22404	0	1.98044	0	0	0	3.93695	3.04144	7.47197	1.03083	2.91378	1.18217
ACSM1	8.68266	12.3762	4.84511	2.88416	0.892324	4.61631	0.878492	0	0	4.44808	4.93345	1.98044	11.3751	11.0015	11.4689	6.88966	5.06906	2.13485	4.12333	6.79883	5.91087
ACSM2A	2.89422	5.15676	6.78316	7.6911	4.46162	7.38609	3.51397	8.36306	1.74061	1.11202	1.97338	0.99022	1.13751	0	0	3.93695	2.02762	2.13485	0	0	3.54652
ACSM2B	1.92948	6.18811	0.969023	4.80694	0.892324	0.923262	3.51397	5.85414	1.74061	1.11202	1.97338	0.99022	0	1.00014	0	1.96847	2.02762	2.13485	2.06166	0.971261	0
ACSM3	3383.34	3532.38	3920.67	253.806	248.066	303.753	30.7472	25.0892	26.1092	2980.22	2497.31	2482.48	9866.75	9261.28	10114.4	1566.91	1683.94	1707.88	2570.9	2585.5	2291.05
ACSM5	0	1.03135	0.969023	0.961388	0	0	0.878492	0	1.74061	0	0	0	0	0	0	0	0	0	0	0	0
ACSM6	0	2.0627	0	0	0	0.923262	0	0.836306	0	0	0	0	0	0	0	0	0	2.13485	0	0	0
ACSS1	257.586	268.151	248.07	39.4169	46.4009	47.0863	2.63547	3.34522	4.35153	262.437	275.286	275.281	101.238	101.014	131.892	720.462	750.221	628.713	352.545	375.878	383.024
ACSS2	1502.1	1646.04	1577.57	2883.2	2738.54	2601.75	1300.17	1003.57	1360.29	409.224	388.756	383.215	163.801	188.026	172.033	360.231	401.47	358.654	291.725	331.2	262.442
ACSS3	635.764	636.344	550.405	795.068	772.753	821.703	663.261	638.938	649.248	410.336	352.248	342.616	118.301	132.018	133.039	407.474	418.704	391.744	210.29	207.85	228.159
ACTA1	9.6474	3.09406	1.93805	0	0.892324	4.61631	1.75698	2.50892	2.61092	6.67213	1.97338	1.98044	1.13751	2.00028	0	3.93695	5.06906	5.33712	4.12333	5.82756	2.36435
ACTA2	514.207	448.638	460.286	564.335	538.072	479.173	675.56	688.28	678.839	421.456	362.115	363.411	259.352	174.024	186.943	250.981	242.301	264.721	490.676	384.619	412.579
ACTB	62545.1	61461.3	62548.5	67653.8	63863.6	60478.2	37692.6	63110.1	38972.3	46087.7	46389.2	46904.8	88889.5	93485.9	91776.4	55065.1	53043.7	53762.9	87097.1	93319.7	85402.6
ACTBL2	0	0	0	0	0	0	0	0	0	1.11202	0.986689	0.99022	1.13751	0	0	0	0	0	0	0	0
ACTC1	3693.03	1935.85	1795.6	1819.91	1658.83	1506.76	2404.43	2508.92	3236.67	3716.37	2336.48	1055.57	1073.81	96.0133	285.576	1231.28	820.174	879.557	2538.94	2073.64	1865.47
ACTG1	91577	93348.7	93612.5	75136.3	72584.3	67553.2	62151.5	72918.3	66053.6	57802.8	56732.7	58465.6	72185.2	77618.7	73647.5	63228.4	63043.9	63520.2	67849.4	72182.2	66674.6
ACTG2	3.85896	0	0	0.961388	1.78465	0	0	0	0	0	0.986689	0	0	0	0	0.984237	1.01381	0	5.15416	9.71261	2.36435
ACTL10	0	1.03135	0.969023	1.92278	2.67697	1.84652	0.878492	0.836306	0	0	5.92014	1.98044	2.27502	1.00014	2.29378	0.984237	0	0	2.06166	5.82756	3.54652
ACTL6A	726.449	676.567	699.635	1021.96	1065.44	1051.59	763.409	698.315	711.04	733.934	764.684	688.203	1093.15	1024.14	1013.85	487.198	565.707	583.881	580.358	576.929	654.924
ACTL6B	0	1.03135	0	0	0	0	0	0.836306	0.870306	0	0	0	0	0	0	0	0	0	0	0	0
ACTL7A	0	1.03135	0	0.961388	0	0	0.878492	0	0	1.11202	0	0	1.13751	0	0	0.984237	1.01381	0	2.06166	0	0
ACTL7B	0.96474	2.0627	0	0	0	0	0	0	0	0	0	0	2.27502	0	0	0	1.01381	1.06742	0	0	0
ACTL8	0	0	0	0	0	0	0.878492	0	0	0	0	0	0	0	0	0	0	0	0	0	0
ACTN1	3096.82	3265.26	3051.45	3224.49	3008.02	3038.45	1908.08	786.964	1975.6	2419.76	2471.66	2359.69	3782.22	3917.54	3339.74	2270.64	2080.34	2114.57	5505.67	5677.99	5696.89
ACTN2	16.4006	13.4076	16.4734	9.61388	14.2772	12.0024	46.56	81.1217	38.2935	3.33606	0.986689	0.99022	1.13751	1.00014	3.44067	12.7951	12.1657	14.9439	6.18499	0	0
ACTN3	0.96474	5.15676	6.78316	27.8802	22.3081	22.1583	3.51397	14.2172	6.09214	7.78415	0.986689	4.9511	0	0	0	7.8739	4.05525	2.13485	1.03083	0	0
ACTN4	9012.6	9397.68	9371.42	8164.11	7726.64	7796.02	4200.95	1920.99	4328.9	10950.1	11509.7	11875.7	13604.6	14904.1	13682.4	14911.2	14209.6	13935.2	20172.4	20617	20602.9
ACTR10	1002.37	963.282	941.89	976.77	1018.14	1069.14	742.325	1567.24	698.856	973.018	914.661	1033.79	1060.16	1168.16	1121.66	945.852	1051.32	1050.34	956.612	986.801	925.642
ACTR1A	3383.34	3450.9	3302.43	3728.26	3729.92	3612.72	2787.45	3101.86	2818.92	3791.99	3659.63	3543.01	3653.68	3641.5	3632.2	3565.89	3681.15	3564.13	3575.96	3568.41	3512.24
ACTR1B	1308.19	1322.19	1342.1	1397.86	1432.18	1423.67	1633.12	1224.35	1676.21	1184.3	1169.23	1231.83	705.255	749.103	717.953	1189.94	1189.2	1066.36	1118.45	1113.06	1085.24
ACTR2	8361.4	7989.88	7832.61	8056.43	8165.66	8534.63	6212.69	5235.27	6152.19	9533.36	9785.99	10085.4	11715.2	11576.6	11532	7820.75	8213.9	8302.42	10338.2	10319.6	10319.2
ACTR3	4559.36	4450.28	4319.9	4468.53	4609.75	4687.4	2436.94	3336.02	2386.38	4555.95	4573.31	4852.08	7851.09	7856.09	7837.85	3559.99	3798.75	3934.52	6172.62	5959.66	5852.94
ACTR3B	298.105	293.935	295.552	386.478	375.669	360.995	419.919	698.315	409.914	318.038	332.514	285.183	184.276	184.025	181.209	422.238	492.713	418.43	259.77	271.953	258.896
ACTR3C	2.89422	6.18811	2.90707	5.76833	0	0.923262	1.75698	0.836306	0.870306	0	0.986689	0	1.13751	2.00028	3.44067	1.96847	0	1.06742	1.03083	0	0
ACTR5	413.874	424.917	399.237	407.628	398.869	419.161	321.528	513.492	354.215	398.103	338.434	317.861	262.765	286.04	292.457	299.208	331.517	314.89	312.342	273.896	255.349
ACTR6	265.304	266.089	265.512	332.64	338.191	326.835	260.033	607.158	252.389	223.516	226.939	221.809	269.59	275.038	277.547	214.564	217.97	223.092	211.321	193.281	161.958
ACTR8	391.685	365.099	387.609	381.671	397.977	407.158	511.282	565.343	586.586	491.513	493.345	506.993	581.267	594.082	588.355	429.128	481.561	449.385	518.509	538.078	505.97
ACTRT1	0	0	0	0	0	0.923262	0	0	0	0	0	0	0	1.00014	1.14689	0.984237	0	0	0	0	0
ACTRT3	27.9775	29.9092	18.4114	12.498	13.3849	15.6954	13.1774	13.3809	11.314	28.9125	27.6273	29.7066	15.9251	18.0025	24.0847	22.6375	37.511	42.6969	38.1408	34.9654	34.283
ACVR1	539.29	600.247	572.693	494.153	506.84	513.333	380.387	388.046	412.525	644.972	614.707	660.477	760.993	753.104	738.597	515.74	481.561	511.296	604.068	603.153	568.625
ACVR1B	902.032	932.342	896.346	821.025	826.292	872.482	771.316	400.59	832.883	797.319	770.604	793.166	721.181	776.107	724.834	667.313	654.923	609.499	631.9	654.63	709.304
ACVR1C	3.85896	2.0627	1.93805	2.88416	12.4925	9.23262	2.63547	2.50892	4.35153	2.22404	2.96007	0.99022	0	0	1.14689	0.984237	0	0	2.06166	0.971261	1.18217
ACVR2A	197.772	178.424	190.898	180.741	194.527	199.424	216.987	254.237	206.263	189.044	175.631	196.064	188.826	171.024	169.74	184.052	192.624	195.339	222.66	261.269	232.888
ACVR2B	2669.44	2771.24	2620.24	2083.33	1996.13	2475.26	1707.79	935.826	1797.18	2745.58	2774.57	2458.72	1854.14	1823.25	1884.34	1544.27	1819.79	1793.27	1664.79	1510.31	1724.79
ACVRL1	6236.08	6509.89	6624.24	5030.94	5182.62	5256.13	2535.33	3126.95	2758.87	5898.16	5745.49	6267.1	5433.88	5479.76	5472.96	5174.14	4999.11	4859.98	5873.68	5884.87	5949.88
ACY1	17.3653	15.4703	30.0397	24.9961	30.339	17.542	28.1117	56.0325	23.4983	22.2404	15.787	26.7359	14.7876	16.0022	14.9096	23.6217	17.2348	33.0901	20.6166	17.4827	22.4613
ACY3	0	0	0	0	0	0	0.878492	0.836306	0	0	0	0	0	0	0	0	0	0	0	0	0
ACYP1	56.9197	50.5362	57.1723	95.1774	101.725	74.7842	67.6438	170.606	62.662	53.377	46.3744	82.1883	101.238	91.0126	80.2823	61.0227	60.8287	39.4947	51.5416	51.4768	46.1048
ACYP2	85.8619	44.3481	60.0794	62.4902	57.1088	64.6283	88.7276	263.436	79.1979	70.0573	59.2014	57.4328	76.2131	79.0109	56.1976	48.2276	59.8149	58.7083	62.8808	47.5918	55.5621
ADA	771.792	746.699	873.09	358.598	355.145	372.074	609.673	931.645	634.453	673.885	643.321	711.968	1178.46	1182.16	1151.48	765.737	759.345	661.803	881.361	891.617	822.793
ADA2	497.806	481.641	522.303	431.663	401.546	456.091	490.198	153.044	518.702	412.56	350.275	356.479	270.727	282.039	221.35	419.285	397.414	413.093	248.431	262.24	287.268
ADAD2	3.85896	5.15676	4.84511	0	4.46162	0.923262	0.878492	5.85414	0	3.33606	4.93345	0	0	0	1.14689	2.95271	6.08287	4.26969	1.03083	1.94252	0
ADAL	120.593	114.48	93.0262	128.826	118.679	113.561	205.567	216.603	193.208	75.6174	83.8686	76.247	104.651	113.016	112.395	128.935	139.906	130.226	97.929	83.5284	100.485
ADAM10	7446.83	7762.98	7277.36	6499.94	6712.96	7303	4046.33	3106.04	3934.65	8377.97	8363.18	7953.45	6441.71	6357.88	6219.58	7224.3	7745.52	8191.41	8156.97	7833.22	7853.18
ADAM11	16.4006	17.533	27.1326	24.0347	15.1695	21.235	72.0363	25.9255	57.4402	8.89617	9.86689	10.8924	9.10007	8.00111	6.88134	30.5114	38.5249	33.0901	27.8325	18.454	14.1861
ADAM12	1891.86	2086.42	1858.59	2134.28	2086.25	2362.63	4268.59	1423.39	4281.04	2419.76	2764.7	1882.41	448.178	154.021	219.056	3687.94	3825.11	4058.34	2667.79	2355.31	2786.38
ADAM15	2186.1	2166.87	2370.23	5140.54	5231.7	5060.4	4048.97	4980.2	4144.4	3082.52	3165.3	3244.95	4742.27	4734.65	4277.9	2558.03	2507.16	2378.22	3617.19	3783.06	3600.9
ADAM17	1511.75	1382.01	1282.99	1078.68	1103.81	1297.18	1208.8	216.603	1206.24	1933.8	1931.94	2025.99	1539.05	1541.21	1550.6	1463.56	1453.81	1537.09	1511.2	1531.68	1539.19
ADAM18	0	4.12541	0.969023	0.961388	3.5693	0	0.878492	3.34522	1.74061	0	0	0	0	0	0	0	0	0	0	0	1.18217
ADAM19	5480.69	5534.23	5271.48	4663.69	4742.7	5392.77	962.827	325.323	1124.44	16786	16909.9	18561.7	17013.7	17092.4	17578.4	11159.3	11242.2	11120.4	9892.89	9485.33	9898.34
ADAM2	2.89422	1.03135	0.969023	8.65249	6.24627	0	0.878492	0	1.74061	0	0.986689	0	0	0	0	0	1.01381	4.26969	0	0.971261	0
ADAM20	0	2.0627	1.93805	0	0	0	0.878492	0	0.870306	1.11202	0.986689	0.99022	2.27502	3.00041	0	0	5.06906	0	2.06166	0.971261	2.36435
ADAM21	0.96474	1.03135	0.969023	0	2.67697	8.30935	2.63547	0	0.870306	4.44808	0.986689	1.98044	3.41253	2.00028	0	4.92119	2.02762	8.53939	2.06166	3.88504	1.18217
ADAM22	207.419	219.678	210.278	271.111	290.005	287.134	247.735	112.901	283.72	271.333	261.473	222.8	55.7379	53.0073	55.0507	399.6	385.249	434.441	221.629	237.959	234.07
ADAM23	327.047	272.277	300.397	240.347	236.466	276.055	103.662	55.1962	95.7337	345.839	341.395	306.968	497.091	536.074	459.903	273.618	305.157	320.227	375.223	433.182	481.145
ADAM28	22.189	16.5016	18.4114	2.88416	2.67697	5.53957	1.75698	0.836306	1.74061	26.6885	44.401	36.6381	27.3002	25.0035	38.9943	17.7163	19.2624	12.8091	38.1408	45.6493	18.9148
ADAM29	0	0	0	0	0.892324	0.923262	0	0	0.870306	0	0.986689	0	0	0	1.14689	4.92119	6.08287	2.13485	0	0.971261	1.18217
ADAM32	2.89422	5.15676	10.6593	7.6911	7.13859	12.0024	14.0559	4.18153	10.4437	12.2322	16.7737	7.92176	20.4752	19.0026	12.6158	12.7951	9.12431	11.7417	15.4625	19.4252	16.5504
ADAM33	68.4966	73.226	71.7077	91.3318	60.678	60.012	221.38	131.3	302.867	41.1448	33.5474	20.7946	5.68754	1.00014	4.58756	186.021	130.782	135.563	179.365	128.206	140.679
ADAM8	17.3653	12.3762	34.8848	25.9575	16.9542	15.6954	42.1676	68.5771	40.9044	18.9044	12.827	16.8337	25.0252	27.0037	35.5536	54.1331	35.4834	35.225	40.2024	51.4768	56.7443
ADAM9	523.854	528.052	481.604	729.693	654.966	762.614	704.55	440.733	751.945	685.005	731.137	787.225	1183.01	1138.16	1204.23	657.471	618.425	638.319	1113.3	1066.44	1061.59
ADAMTS1	286.528	269.183	300.397	1045.03	977.987	1039.59	2547.63	2331.62	2811.09	591.595	618.654	502.042	203.614	127.018	184.649	1450.77	1429.47	1550.97	403.055	355.481	423.218
ADAMTS10	2061.65	2177.18	2261.7	2348.67	2453.89	2206.6	1843.95	1119.81	1762.37	1349.99	1639.88	1632.87	1569.76	1627.22	1510.45	3134.8	2893.42	2717.66	2363.7	2401.93	2685.9
ADAMTS12	1653.56	1768.77	1754.9	2191.96	2053.24	2445.72	2661.83	962.588	2677.06	529.322	477.558	266.369	139.914	15.0021	42.4349	769.674	792.801	845.4	420.579	310.803	297.908
ADAMTS13	291.352	300.123	392.454	210.544	193.634	184.652	445.395	293.543	452.559	250.205	187.471	228.741	153.564	138.019	138.774	569.873	540.362	483.543	244.307	220.476	278.993
ADAMTS14	10.6121	7.21946	7.75218	0	3.5693	0	2.63547	5.01783	2.61092	5.5601	0.986689	0.99022	3.41253	0	0	4.92119	2.02762	4.26969	9.27749	2.91378	1.18217
ADAMTS15	57.8844	33.0033	42.637	12.498	25.8774	31.3909	64.1299	16.7261	64.4027	10.0082	10.8536	18.8142	27.3002	8.00111	13.7627	32.4798	32.442	35.225	151.532	72.8446	94.5739
ADAMTS16	17.3653	6.18811	12.5973	2.88416	3.5693	0	0.878492	0	2.61092	16.6803	11.8403	6.93154	42.0878	1.00014	18.3502	4.92119	1.01381	3.20227	16.4933	18.454	30.7365
ADAMTS17	84.8971	60.8498	54.2653	20.1891	25.8774	27.6978	19.3268	8.36306	29.5904	61.1612	75.9751	37.6284	22.7502	26.0036	25.2316	110.235	88.2016	97.1356	95.8674	110.724	111.124
ADAMTS18	12.5416	11.3449	8.72121	50.9536	43.7239	35.0839	154.615	47.6694	198.43	84.5136	60.1881	29.7066	13.6501	2.00028	4.58756	54.1331	36.4972	36.2924	88.6516	40.793	59.1087
ADAMTS19	177.512	156.765	191.867	173.05	230.22	216.966	504.254	286.017	534.368	231.3	201.285	178.24	9.10007	14.0019	9.17512	248.028	295.019	270.058	47.4183	56.3331	56.7443
ADAMTS2	128.31	84.5708	62.9865	37.4941	38.3699	34.1607	85.2137	51.851	101.826	154.571	109.523	39.6088	51.1879	4.00055	10.322	77.7548	57.7873	45.8992	218.536	165.114	137.132
ADAMTS20	1.92948	3.09406	2.90707	4.80694	6.24627	7.38609	28.9902	5.85414	43.5153	2.22404	1.97338	2.97066	2.27502	0	2.29378	2.95271	0	2.13485	14.4316	4.8563	8.27521
ADAMTS3	35.6954	37.1287	40.699	181.702	182.926	217.89	356.668	207.404	334.198	36.6967	23.6805	12.8729	4.55003	2.00028	9.17512	26.5744	16.221	24.5507	28.8633	30.1091	27.19
ADAMTS4	244.079	244.43	310.087	81.718	81.2015	95.0959	38.6536	25.9255	40.9044	87.8497	135.176	118.826	328.74	235.032	301.632	38.3853	40.5525	37.3598	27.8325	23.3103	33.1009
ADAMTS5	13.5064	13.4076	12.5973	35.5713	32.1237	17.542	8.78492	5.01783	7.83276	48.9289	47.3611	48.5208	22.7502	30.0041	22.9378	25.5902	31.4282	37.3598	123.7	129.178	134.768
ADAMTS6	191.983	201.114	201.557	91.3318	83.8785	99.7122	537.637	187.332	419.488	189.044	172.671	75.2567	51.1879	4.00055	30.966	145.667	102.395	106.742	203.074	155.402	148.954
ADAMTS7	1720.13	1746.08	1708.39	1196.93	1147.53	1120.84	1530.33	929.972	1581.35	1400.03	1430.7	1394.23	698.43	731.101	721.394	2453.7	2508.17	2442.27	1739.01	1750.21	1960.04
ADAMTS8	3.85896	0	4.84511	0.961388	0	0	1.75698	0	1.74061	0	0	0	0	0	0	0	0	0	1.03083	0.971261	0
ADAMTS9	519.03	453.795	574.631	1428.62	1375.07	1588.01	1755.23	863.904	1917.28	862.928	737.057	548.582	1367.29	1267.18	1215.7	1803.12	1868.46	1835.97	1047.33	874.135	1015.49
ADAMTSL1	77.1792	87.6649	87.2121	16.3436	7.13859	8.30935	34.2612	5.01783	39.1638	13.3443	0.986689	0.99022	0	0	0	13.7793	13.1796	5.33712	5.15416	0	2.36435
ADAMTSL2	1760.65	1796.61	1870.21	159.59	196.311	168.034	191.511	213.258	239.334	372.527	385.796	309.939	27.3002	12.0017	19.4971	2575.75	2601.44	2472.15	1055.57	1081.98	1067.5
ADAMTSL3	11.5769	10.3135	5.81414	1.92278	2.67697	6.46283	4.39246	2.50892	9.57337	6.67213	5.92014	1.98044	4.55003	5.00069	4.58756	2.95271	11.1519	8.53939	12.37	3.88504	5.91087
ADAMTSL4	19.2948	17.533	20.3495	27.8802	17.8465	24.0048	84.3352	16.7261	109.659	5.5601	19.7338	10.8924	61.4255	36.005	35.5536	31.4956	38.5249	36.2924	59.7883	44.678	49.6513
ADAMTSL5	11.5769	17.533	8.72121	14.4208	9.81557	6.46283	5.27095	3.34522	10.4437	6.67213	4.93345	4.9511	6.82505	5.00069	2.29378	11.8108	2.02762	6.40454	15.4625	11.6551	11.8217
ADAP1	31.8364	15.4703	16.4734	26.9189	43.7239	31.3909	27.2332	66.9045	32.2013	13.3443	14.8003	12.8729	10.2376	25.0035	14.9096	7.8739	19.2624	8.53939	31.9558	21.3677	21.2791
ADAP2	3.85896	2.0627	3.87609	5.76833	1.78465	8.30935	16.6913	13.3809	14.7952	1.11202	3.94676	0.99022	5.68754	3.00041	4.58756	2.95271	6.08287	1.06742	0	1.94252	1.18217
ADAR	4750.38	4853.54	4935.23	4312.79	4250.14	4655.08	6014.15	2611.78	6154.81	5460.02	5315.3	5240.25	4805.97	4825.67	4775.65	4967.45	4979.84	4817.28	4996.44	4866.02	5175.55
ADARB1	819.064	771.451	762.621	551.837	561.272	586.271	544.665	296.889	504.778	479.281	518.999	513.924	498.229	490.068	483.988	1084.63	1079.71	1049.28	1196.8	1226.7	1322.85
ADARB2	756.356	856.022	871.152	765.265	663.889	778.309	493.712	197.368	470.836	1150.94	1063.65	1064.49	573.304	532.074	549.36	1248.01	1153.72	1142.14	565.927	538.078	557.986
ADAT1	628.046	586.839	647.307	545.107	497.917	507.794	506.011	182.315	527.406	604.939	577.213	605.025	941.857	943.13	985.178	690.935	694.461	634.05	651.486	606.067	594.633
ADAT2	70.426	72.1946	91.0881	81.718	56.2164	92.3262	278.482	275.145	223.669	55.601	44.401	66.3448	89.8632	79.0109	83.723	205.706	179.445	153.709	124.731	135.977	185.601
ADAT3	103.227	83.5395	118.221	108.637	109.756	84.9401	77.3073	179.806	115.751	141.227	150.963	157.445	110.338	113.016	103.22	123.03	108.478	93.9333	98.9599	76.7296	74.4769
ADCK1	67.5318	54.6616	84.305	62.4902	68.709	52.6259	185.362	172.279	147.952	62.2732	69.0683	37.6284	64.838	59.0082	79.1354	58.07	56.7735	59.7757	70.0966	76.7296	56.7443
ADCK2	223.82	250.618	230.627	200.93	208.804	232.662	79.0642	97.0115	73.976	117.874	104.589	117.836	96.6882	105.015	84.8699	138.777	118.616	138.765	124.731	128.206	121.764
ADCK5	311.611	277.434	319.778	281.687	277.513	216.966	257.398	604.649	279.368	311.366	263.446	240.624	220.677	218.03	221.35	334.641	321.378	326.632	276.263	262.24	242.346
ADCY1	1205.93	1250	1204.5	306.683	321.237	367.458	50.074	15.8898	64.4027	626.068	595.96	597.103	1068.12	1108.15	998.941	441.923	456.215	455.79	593.759	505.056	567.443
ADCY10	1.92948	0	0.969023	0	2.67697	1.84652	7.90642	0.836306	3.48122	2.22404	0.986689	0	0	0	1.14689	6.88966	2.02762	0	0	0.971261	0
ADCY2	29.9069	17.533	29.0707	68.2585	66.9243	55.3957	7.02793	5.85414	12.1843	10.0082	11.8403	14.8533	4.55003	6.00083	6.88134	12.7951	5.06906	5.33712	12.37	11.6551	5.91087
ADCY3	651.2	709.57	671.533	429.74	367.638	369.305	108.933	26.7618	112.269	331.382	368.035	396.088	621.08	633.087	618.174	214.564	214.928	217.754	449.443	411.815	457.501
ADCY4	892.385	935.436	1040.73	183.625	174.003	188.345	1410.86	579.56	1298.5	722.814	688.709	764.45	236.602	253.035	276.4	2025.56	1961.73	1871.19	1228.75	1358.79	1513.18
ADCY5	156.288	147.483	125.004	61.5288	63.355	64.6283	21.9623	14.2172	16.5358	363.631	367.048	429.756	76.2131	72.0099	86.0167	503.93	531.237	550.791	78.3432	92.2698	85.1165
ADCY6	1332.31	1399.54	1385.7	992.152	1049.37	1052.52	1156.97	521.855	1149.67	1513.46	1428.73	1464.54	1293.35	1305.18	1142.3	2019.66	1914.08	1799.68	1623.56	1654.06	1769.71
ADCY7	302.928	344.471	344.003	247.077	236.466	265.899	118.596	15.8898	145.341	105.642	103.602	94.0709	151.289	167.023	116.983	176.179	172.348	145.17	251.523	235.045	269.536
ADCY8	9.6474	12.3762	5.81414	21.1505	24.9851	23.0815	87.8492	35.9611	89.6415	4.44808	7.89352	2.97066	0	0	0	11.8108	8.1105	3.20227	0	0	0
ADCY9	535.431	590.965	593.042	420.126	371.207	434.856	156.371	27.5981	188.856	666.101	751.857	733.753	696.155	694.096	633.083	879.908	1039.16	969.221	1181.33	1131.52	1240.1
ADCYAP1	0.96474	3.09406	1.93805	0.961388	0	0	0	0	0	0	0	0	0	0	1.14689	0	0	0	2.06166	0.971261	1.18217
ADCYAP1R1	73.3203	66.0065	75.5838	12.498	10.7079	11.0791	2.63547	0	2.61092	63.3852	76.9618	69.3154	268.452	179.025	213.322	58.07	59.8149	57.6409	43.2949	39.8217	37.8295
ADD1	7485.42	7692.85	7485.7	6204.8	5939.31	6213.55	5888.53	4368.02	5831.05	7351.57	7317.29	7178.11	6920.6	6967.96	6904.28	8329.6	8357.87	8345.12	7574.55	7752.6	7785.79
ADD2	1498.24	1451.11	1609.55	906.589	924.448	1080.22	339.976	191.514	365.529	411.448	391.716	338.655	192.239	207.029	220.203	484.245	486.63	550.791	231.937	210.764	234.07
ADD3	4666.45	4651.4	4613.52	5730.83	5807.25	6261.56	9451.69	8887.42	8707.41	7561.74	7536.33	7391	5463.45	5153.71	5427.08	5748.93	6216.69	6124.88	4957.27	4964.11	4720.42
ADGB	0.96474	0	0	0	0.892324	0	0	0	0	0	0	0	0	1.00014	0	0	0	0	0	0	0
ADGRA1	0	0	0	0	0	0	0	0	0	1.11202	0.986689	0	0	0	1.14689	1.96847	0	0	0	0	0
ADGRA2	5828	5783.82	5668.78	3956.11	3850.38	3803.84	3150.27	250.055	3440.32	4323.54	4114.49	3337.04	1465.11	1356.19	1174.42	6262.7	5928.77	5934.88	6555.06	6122.83	6248.97
ADGRA3	586.562	548.679	536.839	595.099	652.289	673.981	690.494	488.403	697.115	453.705	497.291	348.558	474.341	446.062	473.666	272.634	259.536	215.62	524.693	452.608	466.958
ADGRB1	65.6023	50.5362	57.1723	40.3783	46.4009	28.6211	10.5419	5.01783	16.5358	10.0082	13.8137	12.8729	26.1627	24.0033	18.3502	8.85814	16.221	14.9439	10.3083	2.91378	5.91087
ADGRB2	82.9677	76.32	43.606	151.899	113.325	121.871	103.662	73.5949	112.269	37.8087	55.2546	28.7164	29.5752	9.00124	8.02823	137.793	113.547	112.079	61.8499	70.902	61.473
ADGRB3	5.78844	8.25081	5.81414	3.84555	1.78465	6.46283	12.2989	3.34522	12.1843	4.44808	8.8802	1.98044	2.27502	1.00014	0	10.8266	6.08287	7.47197	4.12333	3.88504	4.72869
ADGRD1	3.85896	1.03135	2.90707	11.5367	9.81557	12.9257	1.75698	0.836306	0.870306	0	3.94676	0	0	1.00014	0	3.93695	5.06906	3.20227	5.15416	5.82756	3.54652
ADGRD2	0	0	0.969023	0	0	0	0	0	0	0	0	0	0	0	0	0.984237	0	0	0	0	0
ADGRE1	0	0	0	0	0	0	0	0	0	0	0	0	0	2.00028	0	0	0	0	0	0	0
ADGRE2	1.92948	3.09406	0	0.961388	0.892324	1.84652	54.4665	15.8898	37.4232	5.5601	1.97338	0	0	1.00014	1.14689	4.92119	7.09668	5.33712	1.03083	0.971261	1.18217
ADGRE5	469.829	438.324	450.596	1074.83	1003.86	947.266	1812.33	1929.36	1858.97	1192.09	1137.65	1142.71	565.342	501.069	526.422	2746.02	2728.17	2585.3	853.529	912.985	896.087
ADGRF1	0.96474	0	0.969023	0	1.78465	0.923262	0	0	0	4.44808	3.94676	3.96088	0	2.00028	5.73445	0.984237	1.01381	0	3.0925	5.82756	7.09304
ADGRF3	1.92948	10.3135	0	8.65249	8.92324	3.69305	10.5419	11.7083	13.9249	5.5601	5.92014	8.91198	11.3751	2.00028	10.322	6.88966	12.1657	11.7417	8.24666	13.5977	13.0039
ADGRF4	0	1.03135	1.93805	0	0	0	0.878492	0	0	2.22404	0.986689	0.99022	0	0	0	0	0	0	3.0925	0.971261	3.54652
ADGRF5	2189	2380.36	1968.09	1564.18	1643.66	1671.1	361.939	218.276	338.549	1108.68	1205.73	1186.28	602.88	716.099	667.49	2609.21	2570.01	2463.61	2153.41	2125.12	2138.55
ADGRG1	28.9422	26.8151	42.637	141.324	150.803	139.412	206.446	131.3	200.17	32.2486	21.7072	33.6675	58.0129	66.0091	57.3445	15.7478	26.3591	21.3485	72.1582	81.5859	66.2017
ADGRG2	1.92948	6.18811	5.81414	11.5367	1.78465	0	0.878492	0	0.870306	4.44808	6.90683	1.98044	5.68754	3.00041	2.29378	1.96847	5.06906	3.20227	3.0925	2.91378	1.18217
ADGRG3	48.237	49.5049	49.4202	90.3705	75.8476	48.9329	7.90642	9.19936	8.70306	18.9044	21.7072	10.8924	0	0	0	8.85814	4.05525	12.8091	0	0	0
ADGRG5	5.78844	10.3135	8.72121	12.498	24.0928	17.542	7.02793	10.0357	4.35153	10.0082	18.7471	4.9511	19.3376	8.00111	8.02823	6.88966	4.05525	6.40454	4.12333	8.74135	5.91087
ADGRG6	775.651	731.228	777.156	825.832	770.968	869.712	489.32	210.749	569.18	171.251	126.296	105.954	121.713	80.0111	84.8699	81.6917	70.9668	117.417	165.964	149.574	157.229
ADGRL1	1078.58	1206.68	1166.7	1159.43	1051.16	1160.54	1750.83	1713.59	1840.7	900.737	838.686	784.254	336.703	296.041	289.016	2150.56	2072.23	1984.34	877.238	875.106	959.925
ADGRL2	1807.92	1848.18	1780.1	2010.26	2022.9	2249.07	2284.08	1143.23	2302.83	2995.78	2794.3	2324.05	5025.51	4966.69	4694.22	2833.62	2842.73	2852.16	3818.2	3551.9	3708.48
ADGRL3	620.328	617.78	623.082	382.632	370.315	490.252	195.025	72.7586	202.781	422.568	387.769	386.186	655.205	730.101	665.196	231.296	214.928	258.317	1059.7	932.41	996.572
ADGRL4	5329.23	5284.65	4794.73	5043.44	5100.53	5102.87	1570.74	1865.8	1374.21	8284.56	8498.36	9184.29	11921.1	11143.5	11358.8	5594.41	5965.27	6266.84	8989.89	8951.14	9034.17
ADGRV1	364.672	412.541	356.6	346.1	342.653	373.921	275.846	331.177	290.682	157.907	149.977	132.69	50.0504	22.003	22.9378	117.124	141.934	125.956	69.0657	74.7871	78.0234
ADH1A	0	0	0	0	0	0	0.878492	0	0	1.11202	0	0	0	1.00014	0	0	0	0	0	0	0
ADH1B	1.92948	2.0627	1.93805	1.92278	2.67697	4.61631	6.14944	4.18153	8.70306	0	0	0	0	1.00014	0	3.93695	0	0	1.03083	0.971261	0
ADH4	0	0	0	0	0	0	0	0	0	0	0	0	0	0	0	0	0	0	0	0	1.18217
ADH5	3089.1	2785.68	2836.33	3477.34	3589.82	3585.95	2574.86	4512.71	2579.59	2529.85	2295.04	2472.58	2168.09	2300.32	2296.07	2147.61	2225.32	2140.18	2171.96	2122.2	2075.9
ADH6	0	2.0627	0	1.92278	0.892324	0	0	0	2.61092	0	0.986689	0	0	0	0	0	0	1.06742	1.03083	0	0
ADHFE1	32.8012	27.8465	26.1636	23.0733	19.6311	15.6954	107.176	161.407	88.7712	30.0246	20.7205	15.8435	19.3376	12.0017	12.6158	90.5498	87.1878	72.5848	28.8633	39.8217	43.7404
ADI1	634.799	537.334	588.197	797.952	823.615	712.758	614.066	1335.58	604.863	488.177	512.092	484.218	400.403	365.05	363.564	452.749	472.436	423.767	406.148	435.125	412.579
ADIPOR1	1231.97	1310.85	1267.48	1443.04	1432.18	1455.06	889.033	751.839	900.767	1841.51	1824.39	1969.55	2336.44	2460.34	2430.26	1347.42	1346.34	1338.55	1871.99	1879.39	1852.47
ADIPOR2	1577.35	1567.65	1569.82	1473.81	1460.73	1642.48	1041.89	628.066	1144.45	1513.46	1618.17	1810.12	1350.22	1500.21	1410.67	1134.83	1221.64	1202.99	1346.27	1441.35	1419.79
ADK	212.243	186.675	207.371	321.104	363.176	345.3	271.454	659.009	235.853	185.707	168.724	162.396	211.577	205.028	192.678	127.951	114.561	96.0681	128.854	122.379	145.407
ADM	431.239	433.168	435.091	34.61	60.678	52.6259	28.9902	61.0503	48.7371	1267.7	1343.87	1528.9	2358.06	1930.27	2330.48	321.846	335.572	312.755	1439.04	1515.17	1290.93
ADM2	43.4133	33.0033	30.0397	198.046	239.143	187.422	18.4483	18.3987	15.6655	160.131	185.498	318.851	1131.82	1367.19	1265.02	15.7478	14.1934	11.7417	336.051	381.705	329.826
ADM5	28.9422	54.6616	37.7919	30.7644	31.2313	25.8513	36.8966	122.937	52.2184	37.8087	49.3345	37.6284	54.6004	41.0057	66.5196	81.6917	83.1326	100.338	74.2199	60.2182	56.7443
ADNP	3072.7	3279.7	3210.37	2440	2411.06	2622.99	3390.1	1656.72	3371.57	3317.16	3148.53	3165.73	2716.37	2884.4	2955.54	3552.11	3513.87	3397.61	2812.11	2767.12	2737.91
ADNP2	1016.84	990.098	1075.62	1064.26	1082.39	1116.22	822.268	503.456	791.979	1093.12	916.634	1042.7	690.468	673.093	686.987	591.527	652.895	626.578	614.376	597.325	607.637
ADO	582.703	654.908	594.98	544.145	547.887	472.71	458.573	485.057	498.685	586.035	638.388	618.888	681.368	705.097	696.162	394.679	357.876	425.902	549.433	495.343	505.97
ADORA1	78.144	72.1946	59.1104	4.80694	10.7079	7.38609	12.2989	15.0535	25.2389	33.3606	33.5474	33.6675	36.4003	42.0058	41.288	18.7005	19.2624	24.5507	52.5724	49.5343	42.5582
ADORA2A	157.253	117.574	114.345	108.637	146.341	102.482	22.8408	3.34522	26.9795	150.123	119.389	138.631	67.113	64.0088	75.6947	132.872	142.947	125.956	94.8365	76.7296	75.6591
ADORA2B	24.1185	33.0033	32.9468	100.946	85.6631	84.9401	158.128	203.222	180.153	20.0164	25.6539	31.687	42.0878	48.0066	44.7287	36.4168	19.2624	26.6856	30.925	28.1666	26.0078
ADORA3	0	0	0.969023	0	0	0	0	1.67261	0	0	0	0	0	0	0	0	1.01381	0	0	0.971261	0
ADPGK	740.921	747.73	726.767	844.098	778.107	748.765	761.652	527.709	728.446	953.002	978.796	1000.12	1057.88	1140.16	1117.07	1243.09	1169.94	1221.13	1328.74	1289.83	1303.94
ADPRH	248.903	288.778	239.349	280.725	279.297	293.597	333.827	168.097	333.327	419.232	371.982	409.951	305.99	316.044	317.689	349.404	375.11	396.014	306.157	319.545	322.733
ADPRHL1	29.9069	30.9406	29.0707	15.3822	7.13859	15.6954	21.0838	15.8898	24.3686	15.5683	25.6539	20.7946	27.3002	29.004	32.1129	23.6217	19.2624	21.3485	32.9866	28.1666	21.2791
ADPRM	101.298	101.072	97.8713	100.946	93.694	102.482	158.128	228.311	146.211	75.6174	74.9884	82.1883	117.163	116.016	110.101	72.8336	75.0221	52.3038	80.4049	59.2469	72.1126
ADPRS	580.774	536.303	569.785	497.037	562.164	530.875	379.508	750.166	399.471	672.773	599.907	691.174	563.067	607.084	544.773	438.97	432.898	374.666	547.372	537.107	406.668
ADRA1A	0	0	0	0	0	0	0	0	0	0	0	0	0	0	0	0	0	0	0	0	1.18217
ADRA1B	1.92948	4.12541	1.93805	0.961388	0	0	3.51397	2.50892	0.870306	4.44808	1.97338	6.93154	3.41253	5.00069	1.14689	1.96847	2.02762	5.33712	52.5724	59.2469	43.7404
ADRA1D	6.75318	11.3449	9.69023	16.3436	8.92324	10.1559	62.3729	51.851	67.8839	24.4645	25.6539	28.7164	116.026	87.012	116.983	34.4483	41.5663	32.0227	18.555	23.3103	11.8217
ADRA2A	33.7659	34.0346	22.2875	292.262	289.113	288.058	1583.04	1210.13	1576.12	36.6967	36.5075	28.7164	34.1253	29.004	25.2316	25.5902	31.4282	26.6856	16.4933	18.454	18.9148
ADRA2B	9.6474	9.28217	12.5973	131.71	126.71	132.95	122.11	225.803	116.621	6.67213	5.92014	1.98044	2.27502	1.00014	1.14689	4.92119	7.09668	5.33712	5.15416	0.971261	1.18217
ADRA2C	271.092	286.716	331.406	152.861	130.279	122.794	21.0838	46.8331	37.4232	141.227	132.216	169.328	252.527	273.038	244.288	34.4483	50.6906	49.1015	102.052	81.5859	79.2056
ADRB1	1.92948	6.18811	3.87609	4.80694	0.892324	2.76978	0.878492	0	2.61092	0	0	0.99022	0	0	1.14689	3.93695	4.05525	8.53939	1.03083	0.971261	0
ADRB2	4.8237	4.12541	10.6593	19.2278	23.2004	14.7722	14.9344	4.18153	7.83276	5.5601	4.93345	9.9022	4.55003	3.00041	6.88134	0.984237	2.02762	1.06742	2.06166	3.88504	4.72869
ADRB3	1.92948	5.15676	3.87609	14.4208	16.0618	14.7722	27.2332	19.235	13.9249	2.22404	1.97338	4.9511	0	0	0	0.984237	0	7.47197	3.0925	0	0
ADRM1	1511.75	1364.48	1453.53	1846.83	1679.35	1452.29	1278.21	1875.83	1320.25	1676.93	1737.56	1815.07	2743.67	2839.39	2597.71	1233.25	1206.44	1101.58	2004.97	2037.71	1996.69
ADSL	866.337	959.157	893.439	790.261	874.478	778.309	701.036	1057.93	697.986	1069.76	1140.61	1251.64	1556.11	1576.22	1624	722.43	627.55	645.791	963.828	996.514	988.297
ADSS1	90.6856	82.5081	106.593	124.98	139.203	117.254	327.677	288.525	350.733	40.0328	45.3877	28.7164	11.3751	14.0019	21.7909	104.329	121.657	123.821	45.3566	45.6493	43.7404
ADSS2	764.074	786.921	697.696	845.06	895.001	901.103	706.307	956.734	696.245	806.215	756.791	695.135	1007.83	947.131	970.269	643.691	726.903	673.544	925.687	960.577	929.188
ADTRP	0	0	0	0	0.892324	0	1.75698	1.67261	3.48122	0	0	0	0	0	1.14689	1.96847	1.01381	1.06742	5.15416	3.88504	14.1861
AEBP1	2117.6	2262.79	2187.08	2013.15	1850.68	2017.33	2023.17	1060.44	2066.11	1860.41	2016.79	1926.97	1195.52	1081.15	1166.39	2716.5	2546.7	2412.38	2687.38	3211.96	3149.31
AEBP2	456.322	431.105	410.866	377.825	378.345	391.463	499.862	508.474	445.597	487.065	482.491	516.895	462.966	424.059	477.106	490.15	484.602	509.161	428.826	509.912	462.23
AEN	254.691	224.835	257.76	572.987	646.935	647.206	552.571	406.445	584.846	484.841	438.09	510.954	726.868	715.099	637.671	143.699	169.307	165.451	274.201	314.688	275.446
AFAP1	296.175	343.44	293.614	226.888	263.236	256.667	506.89	291.034	543.941	437.024	367.048	339.646	681.368	583.081	527.569	418.301	415.663	476.071	582.42	501.171	637.191
AFAP1L1	15596	15900.3	15008.2	10927.1	10689.2	11315.5	2620.54	1383.25	2634.42	22906.5	22921.8	25816	27811	28099.9	28351.1	17650.3	17627.1	16991.2	18998.2	18370.4	18385.2
AFAP1L2	570.161	536.303	500.016	702.774	633.55	632.434	976.004	582.069	1051.33	361.407	320.674	155.465	278.69	127.018	142.214	464.56	402.483	436.576	415.425	329.257	291.997
AFDN	9364.73	9886.54	9579.76	7843.96	7697.19	8350.9	6883.86	2886.93	6817.98	11740.7	11906.4	12293.6	13666	13558.9	13409.4	13820.7	14105.2	13838.1	13382.3	12632.2	13838.5
AFF1	4525.6	5219.67	4723.99	2960.11	2894.7	3644.11	3688.79	1670.94	3469.04	4887.33	4954.17	4905.55	2958.66	3013.42	3066.78	3785.38	4002.53	4141.6	3704.81	3687.88	3787.68
AFF2	74.285	86.6335	80.4289	77.8724	87.4478	86.7866	122.989	36.7975	113.14	81.1775	56.2413	52.4817	76.2131	79.0109	89.4574	124.014	115.575	103.54	485.522	492.429	568.625
AFF3	17.3653	9.28217	5.81414	18.2664	17.8465	19.3885	7.90642	1.67261	13.9249	63.3852	60.1881	13.8631	20.4752	0	1.14689	25.5902	20.2762	17.0788	22.6783	31.0803	33.1009
AFF4	2581.64	2622.73	2489.42	2088.13	2100.53	2383.86	2074.12	624.72	1961.67	4392.48	4510.16	4549.07	5650.01	5591.77	5687.43	3438.93	3677.1	3809.64	3808.92	3524.71	3999.29
AFG1L	90.6856	85.6022	88.1811	142.285	129.387	144.952	162.521	229.148	152.304	407	399.609	490.159	52.3254	71.0098	49.3163	2355.28	2468.63	2492.43	174.211	144.718	164.322
AFG3L2	1730.74	1726.48	1549.47	1233.46	1256.39	1321.19	816.119	1011.09	848.549	1771.45	1847.08	1929.94	1992.92	1911.26	1832.73	1093.49	1026.99	1090.91	1228.75	1265.55	1208.18
AFMID	776.616	868.398	878.904	705.659	711.182	661.055	507.768	809.544	451.689	529.322	442.037	457.482	450.453	516.071	540.185	891.719	870.864	752.534	641.178	713.877	716.397
AFP	0.96474	0	0	0	0	0	0	1.67261	0	0	0	0	0	0	0	0	0	0	0	0.971261	0
AFTPH	432.204	440.387	411.835	318.219	344.437	360.072	326.799	223.294	382.935	465.937	453.877	497.091	637.005	652.09	597.53	436.017	472.436	493.15	483.46	499.228	555.621
AGA	162.076	144.389	180.238	144.208	154.372	166.187	131.774	265.109	131.416	134.555	135.176	154.474	243.427	243.034	244.288	184.052	188.569	164.383	192.766	194.252	206.88
AGAP1	1962.28	2017.32	1928.36	2135.24	2034.5	2171.51	2985.99	1324.71	3178.36	2540.97	2565.39	2989.47	3347.69	3346.46	3196.38	5989.09	6410.33	6356.51	3993.44	3697.59	3915.36
AGAP2	0.96474	0	3.87609	3.84555	7.13859	4.61631	1.75698	0	1.74061	2.22404	0	1.98044	0	2.00028	1.14689	0.984237	1.01381	2.13485	2.06166	0	0
AGAP3	3321.6	3286.92	3538.87	1858.36	1830.16	1763.43	1104.26	1952.77	1180.14	2836.77	3038.02	2985.51	3115.64	3070.42	3004.85	2628.9	2702.82	2479.63	2660.58	2724.39	2711.91
AGAP4	66.5671	63.9438	82.3669	56.7219	61.5704	49.8561	115.961	66.0682	110.529	55.601	75.9751	79.2176	75.0756	73.0101	76.8416	174.21	153.086	152.642	121.638	143.747	130.039
AGAP5	1.92948	4.12541	4.84511	3.84555	0.892324	1.84652	14.9344	2.50892	6.09214	1.11202	5.92014	1.98044	12.5126	12.0017	8.02823	18.7005	24.3315	23.4833	16.4933	11.6551	26.0078
AGAP6	24.1185	33.0033	33.9158	10.5753	16.0618	11.0791	48.317	5.01783	42.645	18.9044	26.6406	23.7653	43.2253	39.0054	36.7005	116.14	82.1188	92.8659	98.9599	91.2985	100.485
AGAP9	64.6376	70.1319	84.305	63.4516	64.2473	73.8609	187.119	117.919	126.194	83.4016	64.1348	66.3448	96.6882	80.0111	106.661	258.854	250.412	235.901	182.457	175.798	222.249
AGBL1	1.92948	3.09406	6.78316	1.92278	0.892324	0	2.63547	0.836306	1.74061	1.11202	0	0	0	0	1.14689	0.984237	1.01381	4.26969	1.03083	0	0
AGBL2	0.96474	2.0627	1.93805	2.88416	0.892324	0.923262	2.63547	0	6.09214	1.11202	1.97338	4.9511	5.68754	4.00055	1.14689	5.90542	3.04144	1.06742	3.0925	2.91378	3.54652
AGBL3	20.2595	30.9406	14.5353	29.803	25.8774	24.0048	20.2053	43.4879	13.9249	31.1366	32.5607	25.7457	21.6127	23.0032	32.1129	41.338	29.4005	26.6856	26.8016	28.1666	26.0078
AGBL4	9.6474	7.21946	10.6593	7.6911	9.81557	5.53957	13.1774	12.5446	14.7952	2.22404	6.90683	3.96088	1.13751	1.00014	0	12.7951	21.2901	12.8091	4.12333	5.82756	1.18217
AGBL5	845.112	929.248	860.492	1229.61	1258.18	1314.72	1232.52	943.353	1319.38	603.827	520.972	536.699	423.153	465.064	422.056	582.669	533.265	590.285	288.633	310.803	271.9
AGER	341.518	404.29	422.494	230.733	230.22	169.88	443.638	618.866	340.29	322.486	359.155	363.411	415.191	381.053	448.434	1048.21	1034.09	919.052	619.53	719.704	751.862
AGFG1	1443.25	1589.31	1511.68	1353.63	1270.67	1476.3	1477.62	1181.7	1414.25	1696.94	1707.96	1758.63	2088.47	2137.3	2065.55	1411.4	1618.04	1400.46	1727.67	1705.53	1798.09
AGFG2	2898.08	3332.3	3410.96	2083.33	2079.12	1943.47	702.793	802.017	616.177	4240.14	4329.59	4374.79	4234.94	3944.54	4603.62	6462.5	5810.16	5643.47	3348.14	4062.78	3967.37
AGGF1	320.294	324.876	354.662	369.173	357.822	360.072	376.873	501.783	317.662	310.254	277.26	257.457	287.79	275.038	274.107	337.593	353.82	378.935	325.743	287.493	320.369
AGK	449.569	463.077	450.596	436.47	450.624	421.931	412.891	287.689	439.505	384.759	406.516	355.489	667.718	705.097	691.575	482.276	456.215	475.004	649.424	719.704	693.936
AGL	698.472	836.426	697.696	555.682	499.702	606.583	562.235	474.185	554.385	711.693	691.669	744.646	1131.82	1210.17	1136.57	552.157	548.472	559.33	697.873	649.773	685.661
AGMAT	6.75318	4.12541	2.90707	9.61388	9.81557	17.542	15.8128	45.9968	30.4607	4.44808	11.8403	4.9511	19.3376	23.0032	14.9096	2.95271	4.05525	18.1462	14.4316	13.5977	18.9148
AGMO	6.75318	2.0627	2.90707	4.80694	8.92324	2.76978	6.14944	4.18153	6.09214	0	0.986689	0	0	0	0	0	0	10.6742	3.0925	0.971261	0
AGO1	816.17	920.997	898.284	736.423	664.782	868.789	1101.63	578.724	1093.97	945.218	929.461	797.127	899.769	933.129	896.868	947.821	940.817	978.828	959.705	833.342	974.111
AGO2	1753.9	1944.1	1845.02	1211.35	1176.98	1420.9	848.623	417.317	893.804	2891.25	3049.86	3038	4774.12	4855.67	4542.83	1857.26	2008.36	2041.98	3170.84	2728.27	3499.23
AGO3	517.101	520.833	498.078	424.933	400.654	537.338	615.823	291.871	598.771	658.316	645.295	666.418	772.368	687.095	708.778	638.77	725.889	665.005	815.388	713.877	842.89
AGO4	2013.41	2077.14	1885.72	1462.27	1386.67	1653.56	1135.01	769.401	1118.34	1936.03	1888.52	1884.39	1572.04	1480.2	1564.36	2151.54	2219.23	2305.64	1746.23	1775.46	1731.88
AGPAT1	1624.62	1639.85	1719.05	1426.7	1319.75	1313.8	1526.82	1200.1	1526.52	1453.41	1397.15	1375.42	1554.97	1521.21	1497.84	2125.95	2096.56	1955.52	1623.56	1707.48	1670.41
AGPAT2	110.945	72.1946	98.8403	198.046	174.896	169.88	187.997	519.346	220.187	74.5054	75.9751	87.1394	220.677	229.032	215.615	39.3695	52.7182	39.4947	98.9599	77.7009	73.2947
AGPAT3	379.143	355.816	346.91	294.185	302.498	255.743	222.258	155.553	259.351	494.849	501.238	540.66	1010.11	883.122	898.015	598.416	609.301	532.644	1014.34	994.571	1021.4
AGPAT4	992.718	978.753	955.457	1030.61	942.294	989.736	1224.62	1350.63	1220.17	911.857	867.3	798.118	888.394	922.127	906.043	1137.78	1118.23	1138.94	981.352	936.295	1055.68
AGPAT5	1082.44	933.373	881.811	670.087	713.859	756.151	708.943	760.202	708.429	1944.92	1972.39	2380.49	5102.86	4722.65	5092.19	1142.7	1079.71	1174.17	2217.32	2175.62	2065.26
AGPS	1282.14	1278.88	1185.11	1238.27	1243.9	1323.03	1246.58	751.003	1181.88	1311.07	1396.17	1227.87	1615.26	1633.23	1620.56	1255.89	1376.76	1395.12	1581.3	1443.29	1578.2
AGR2	0	0	0	0	4.46162	1.84652	0	0	1.74061	2.22404	0.986689	0	0	0	0	0.984237	0	0	1.03083	0.971261	1.18217
AGR3	0	0	0	0	0	0	0	0	0	0	0	0	0	0	0	0	1.01381	0	0	0	0
AGRN	8810.01	8985.14	9300.68	3660	3895	3421.61	4058.63	2277.26	4411.58	3943.23	3788.89	3411.31	1839.35	1586.22	1622.85	8773.49	8338.6	8373.94	9805.27	9328.96	10349.9
AGT	4.8237	4.12541	5.81414	8.65249	4.46162	4.61631	8.78492	16.7261	6.96245	1.11202	6.90683	4.9511	4.55003	5.00069	5.73445	9.84237	9.12431	2.13485	17.5241	12.6264	13.0039
AGTPBP1	1210.75	1245.87	1199.65	1290.18	1355.44	1424.59	751.11	664.863	749.334	960.786	925.515	989.23	823.556	828.114	938.156	931.089	955.011	979.895	819.511	742.043	800.331
AGTR1	0.96474	1.03135	0	0.961388	0.892324	1.84652	0.878492	1.67261	0.870306	0	0	0	0	0	0	0.984237	1.01381	0	0	0	0
AGTRAP	349.236	313.531	381.795	617.211	560.38	541.955	867.95	763.547	921.654	326.934	309.82	317.861	393.578	403.056	449.581	259.839	243.315	234.833	232.968	277.781	252.985
AGXT2	0	0	0	0	0	0	0	0	0.870306	0	0	0	0	0	0	0	0	0	0	0	0
AHCTF1	963.776	1039.6	989.372	880.631	885.186	1019.28	927.687	400.59	871.176	1454.52	1568.84	1558.61	1976.99	1998.28	1896.96	1190.93	1333.16	1398.33	1429.76	1493.8	1397.33
AHCY	2394.49	2311.26	2475.85	2963	3007.13	2824.26	3455.99	3438.05	3717.08	1148.72	1175.15	1013	911.144	893.123	859.021	849.397	728.931	765.343	767.97	749.813	710.486
AHCYL1	1873.53	1958.54	1849.86	2518.84	2538.66	2596.21	2300.77	905.719	2254.09	2042.78	2023.7	1916.08	1765.41	1752.24	1684.78	1589.54	1645.42	1718.55	1664.79	1667.65	1638.49
AHCYL2	774.686	850.865	805.258	655.666	681.736	787.542	767.802	326.996	735.409	594.931	618.654	564.426	291.202	263.036	268.372	1003.92	1072.61	1102.65	526.755	495.343	515.428
AHDC1	885.632	895.213	916.696	950.813	891.432	884.485	1921.26	995.204	2109.62	918.529	959.062	896.149	688.193	635.088	660.609	1373.01	1308.83	1318.27	1210.2	1197.56	1253.1
AHI1	131.205	115.511	123.066	124.019	128.495	134.796	239.828	156.389	229.761	68.9453	94.7222	71.2959	129.676	118.016	113.542	170.273	179.445	175.057	139.162	138.89	156.047
AHNAK	11410.9	13193.1	12053.7	8920.72	9369.4	11182.5	6595.71	2240.46	7732.67	12514.7	12665.1	11997.5	23257.5	24746.4	23553.7	9029.39	11052.6	10829	24499.8	20981.2	27783.4
AHNAK2	180.406	221.741	214.154	101.907	87.4478	105.252	23.7193	8.36306	34.8122	7.78415	17.7604	8.91198	7.96256	7.00097	12.6158	14.7636	20.2762	7.47197	4.12333	1.94252	10.6396
AHR	518.066	507.425	478.697	328.795	390.838	389.616	346.126	587.087	328.105	879.609	902.821	974.377	842.894	795.11	863.608	675.187	753.262	811.242	1031.86	1064.5	1097.06
AHRR	14.4711	19.5957	7.75218	17.305	17.8465	24.9281	16.6913	5.85414	15.6655	28.9125	38.4809	17.824	15.9251	11.0015	9.17512	52.1646	66.9116	67.2477	36.0791	37.8792	34.283
AHSA1	660.847	681.723	691.882	850.828	812.907	756.151	665.018	1002.73	724.965	617.172	682.789	635.721	1015.8	967.134	1071.2	558.063	531.237	512.363	759.723	743.014	756.591
AHSG	0	0	0	0	0	0.923262	0.878492	0	0	0	0	0	0	0	0	0.984237	0	0	0	0	0
AHSP	0.96474	1.03135	0	0	0	1.84652	0	1.67261	0.870306	3.33606	0	0	0	0	0	0	0	0	0	0.971261	0
AICDA	0.96474	0	0	0.961388	0	0	0	1.67261	0	0	1.97338	0	0	0	0	0	0	0	0	0	0
AIDA	2113.75	2119.43	2014.6	2228.5	2192.44	2453.11	939.107	382.192	943.412	1850.4	1824.39	1805.17	1788.16	1812.25	1856.81	1235.22	1327.08	1328.94	1522.54	1397.64	1470.62
AIF1	16.4006	29.9092	8.72121	61.5288	56.2164	71.0911	166.913	864.74	182.764	2.22404	0.986689	4.9511	0	0	1.14689	11.8108	8.1105	7.47197	0	0	0
AIF1L	2213.11	2378.3	2283.02	1885.28	1772.16	1957.31	1258.88	1216.82	1159.25	725.038	677.856	695.135	424.291	405.056	372.739	1005.89	990.494	991.637	340.175	324.401	307.365
AIFM1	1100.77	1202.56	1085.31	1291.14	1361.69	1260.25	973.369	1213.48	1021.74	965.234	1091.28	1032.8	796.256	779.108	800.529	743.099	794.829	734.387	806.111	807.118	780.234
AIFM2	30.8717	28.8778	35.8538	37.4941	46.4009	31.3909	36.8966	41.8153	28.7201	83.4016	101.629	114.866	400.403	432.06	395.677	21.6532	17.2348	9.60681	153.594	141.804	179.69
AIFM3	0.96474	3.09406	6.78316	3.84555	1.78465	1.84652	5.27095	15.8898	1.74061	1.11202	0.986689	3.96088	0	1.00014	1.14689	1.96847	9.12431	0	2.06166	3.88504	4.72869
AIG1	166.9	139.232	169.579	177.857	166.865	177.266	278.482	401.427	263.703	85.6256	74.0017	75.2567	183.139	170.023	177.768	131.888	130.782	137.698	160.81	169.971	165.504
AIM2	300.034	282.59	293.614	169.204	209.696	216.043	138.802	152.208	111.399	211.284	188.458	218.839	13.6501	11.0015	20.644	401.569	428.842	390.677	117.515	101.011	108.76
AIMP1	551.831	600.247	568.816	720.079	729.921	760.768	908.36	1099.74	875.528	596.043	647.268	706.027	787.156	853.118	822.32	715.541	717.779	764.275	592.728	641.032	581.629
AIMP2	246.009	189.769	228.689	248.999	224.866	248.357	245.978	398.918	254.129	293.574	294.033	303.007	445.903	478.066	474.812	176.179	176.403	175.057	278.325	296.235	293.179
AIP	714.873	669.347	708.356	795.068	797.738	748.765	625.486	1739.52	676.228	676.109	702.523	708.998	673.405	741.102	716.806	548.22	475.478	465.397	580.358	663.371	541.435
AIPL1	0.96474	0	0	0.961388	0	0	0	0	0	0	0	0	0	0	0	0	0	0	2.06166	0	0
AIRE	1.92948	0	0.969023	1.92278	1.78465	0	2.63547	0	0.870306	3.33606	0.986689	0.99022	0	2.00028	2.29378	1.96847	7.09668	9.60681	7.21582	11.6551	13.0039
AJAP1	115.769	89.7276	122.097	146.131	139.203	128.333	0	1.67261	0.870306	854.032	903.807	1193.22	3360.2	3370.47	3336.3	382.868	396.4	397.082	2684.29	2480.6	2782.84
AJM1	111.91	75.2887	93.0262	81.718	78.5245	98.789	80.8212	55.1962	76.5869	90.0737	84.8553	66.3448	89.8632	81.0112	105.514	110.235	103.409	109.945	176.272	135.005	165.504
AJUBA	355.989	341.377	288.769	330.717	340.868	345.3	292.538	393.064	377.713	413.672	363.102	344.597	714.355	822.114	730.569	544.283	580.914	472.869	1490.58	1494.77	1425.7
AK1	266.268	273.308	260.667	273.996	225.758	204.041	191.511	383.864	204.522	305.806	306.86	311.919	410.641	430.059	427.79	373.026	394.373	418.43	320.589	312.746	327.462
AK2	851.866	821.987	886.656	801.797	871.801	848.477	1229.01	1405.83	1152.29	895.177	808.099	877.335	1211.45	1250.17	1276.49	1086.6	1009.76	1124	1243.18	1225.73	1220
AK3	943.516	983.91	837.236	918.125	872.693	966.655	896.94	1014.44	809.385	990.811	984.716	959.523	520.979	542.075	522.982	854.318	932.707	1001.24	695.812	654.63	664.381
AK4	376.249	423.886	375.981	89.4091	84.7708	84.9401	281.117	194.023	259.351	60.0491	46.3744	48.5208	54.6004	58.008	37.8474	59.0542	72.9945	80.0568	35.0483	31.0803	27.19
AK4P3	0	0	0	0	0	0.923262	0.878492	0.836306	0	2.22404	0	0	1.13751	1.00014	0	0	0	0	0	0	0
AK5	0	0	2.90707	0	0	2.76978	0.878492	0.836306	0	1.11202	0.986689	0	1.13751	2.00028	2.29378	0.984237	0	0	4.12333	0	4.72869
AK6	205.49	228.96	179.269	241.308	196.311	244.664	184.483	728.422	167.099	265.773	224.965	276.271	369.69	291.04	311.954	136.809	149.03	166.518	213.382	220.476	196.241
AK7	54.9902	46.4108	33.9158	95.1774	95.4787	89.5564	29.8687	41.8153	39.1638	22.2404	21.7072	17.824	5.68754	17.0023	4.58756	9.84237	8.1105	3.20227	5.15416	2.91378	8.27521
AK8	11.5769	11.3449	4.84511	6.72971	3.5693	3.69305	13.1774	14.2172	13.0546	3.33606	1.97338	4.9511	5.68754	6.00083	4.58756	6.88966	6.08287	6.40454	7.21582	0.971261	4.72869
AK9	100.333	100.041	111.438	95.1774	94.5864	113.561	160.764	108.72	170.58	94.5218	81.8952	69.3154	62.563	69.0095	69.9603	131.888	152.072	139.833	69.0657	67.017	76.8413
AKAIN1	0	0	0	0.961388	0	0	0	0	0	0	0	0	0	0	0	0	0	0	0	0	0
AKAP1	772.757	796.204	817.855	761.419	776.322	748.765	540.272	245.038	522.184	624.956	641.348	696.125	535.767	577.08	537.891	655.502	624.508	710.904	452.535	479.803	465.776
AKAP10	582.703	566.212	563.971	541.261	551.456	664.748	602.645	526.036	551.774	633.852	615.694	675.33	786.019	764.106	826.908	608.259	564.693	530.51	604.068	566.245	541.435
AKAP11	811.347	737.416	669.595	851.79	803.984	1002.66	1329.16	532.727	1221.91	1069.76	998.53	990.22	1194.38	1237.17	1302.87	1043.29	1132.43	1113.32	1286.48	1056.73	1293.3
AKAP12	7151.62	6873.96	6689.16	15980.2	16079.7	17796.8	2713.66	1347.29	2993.85	8664.87	8635.51	8531.74	12617.2	14054.9	11917.3	3929.08	4040.04	4066.88	10552.6	10159.4	10222.3
AKAP13	7273.18	7898.09	7692.1	4158.96	4165.37	4710.48	4175.47	1781.33	3933.78	11366	11460.4	11991.6	11284.1	10687.5	11108.8	8025.47	8936.75	8782.76	8025.03	7410.72	8573.12
AKAP14	0	1.03135	0	0	0	0	0	0	0	0	0.986689	0	0	0	0	0	0	0	0	0	0
AKAP3	17.3653	18.5643	26.1636	32.6872	22.3081	27.6978	23.7193	19.235	25.2389	14.4563	20.7205	13.8631	10.2376	18.0025	11.4689	16.732	12.1657	17.0788	16.4933	12.6264	7.09304
AKAP4	0	0	0.969023	1.92278	3.5693	0.923262	21.9623	11.7083	20.017	4.44808	4.93345	4.9511	0	0	0	2.95271	7.09668	4.26969	3.0925	2.91378	1.18217
AKAP5	167.865	180.487	176.362	301.876	285.544	323.142	221.38	224.966	253.259	117.874	112.483	106.944	134.226	134.019	129.599	79.7232	88.2016	80.0568	110.299	105.867	105.213
AKAP6	28.9422	28.8778	13.5663	30.7644	40.1546	24.0048	48.317	21.7439	33.9419	27.8005	32.5607	29.7066	21.6127	26.0036	37.8474	22.6375	34.4696	40.5621	23.7091	16.5114	43.7404
AKAP7	100.333	81.4768	90.1191	147.092	161.511	137.566	162.521	231.657	145.341	44.4808	57.228	60.4034	48.9129	36.005	38.9943	81.6917	86.174	77.9219	81.4357	94.2123	68.5661
AKAP8	676.283	663.159	627.927	672.971	609.457	716.451	741.447	598.795	746.723	852.92	940.315	956.553	1021.48	974.135	992.06	981.285	947.914	836.86	897.855	901.33	839.343
AKAP8L	1422.99	1333.54	1411.87	1296.91	1173.41	1090.37	1917.75	2018.01	1904.23	1402.26	1448.46	1451.66	1415.06	1495.21	1427.88	2038.36	1959.7	1831.7	1431.83	1501.57	1530.91
AKAP9	830.641	927.185	869.214	709.504	671.92	723.837	1081.42	352.921	1032.18	997.483	1001.49	882.286	1264.91	1384.19	1309.75	1238.17	1301.73	1392.99	1528.72	1321.89	1647.95
AKIP1	297.14	293.935	363.384	435.509	435.454	405.312	268.818	434.043	255	631.628	589.054	683.252	280.965	314.043	295.898	476.371	450.133	398.149	457.689	471.061	465.776
AKIRIN1	2134.97	2078.17	2097.93	2159.28	2330.75	2142.89	1833.41	1923.5	1871.16	2568.77	2636.43	2813.22	2915.43	2961.41	2993.38	2355.28	2282.09	2368.61	2495.64	2600.06	2502.66
AKIRIN2	988.859	880.774	964.178	1081.56	1104.7	942.65	870.585	1120.65	859.862	1238.79	1232.38	1343.73	1242.16	1315.18	1329.25	758.847	740.083	748.264	931.872	1017.88	938.646
AKNA	1623.66	1564.56	1626.02	1423.82	1389.35	1467.99	1313.34	510.146	1289.79	1690.27	1601.4	1704.17	1043.1	1011.14	987.472	2081.66	2018.5	1974.73	1519.45	1494.77	1526.19
AKNAD1	0	0	0.969023	0.961388	0	0	0.878492	0.836306	0.870306	0	0	1.98044	2.27502	0	0	0	0	0	0	0	0
AKR1A1	1205.93	1127.27	1165.73	1343.06	1339.38	1191.93	969.855	2377.62	950.374	1009.72	1020.24	1156.58	905.457	845.117	814.292	886.798	879.989	804.837	857.652	939.209	822.793
AKR1B1	1460.62	1456.27	1540.75	2014.11	1939.91	1826.21	964.584	1916.81	1059.16	1039.74	1178.11	1101.12	941.857	996.138	958.8	1038.37	971.232	994.839	949.396	989.715	883.084
AKR1B10	0	0	0	0	0	0	0.878492	0.836306	0	0	0	0	0	0	0	0	0	0	0	0	0
AKR1B15	0	2.0627	0	0	0.892324	0	13.1774	40.979	24.3686	0	0	0	0	0	0	0	0	2.13485	3.0925	4.8563	3.54652
AKR1C1	60.7786	53.6303	41.668	202.853	248.066	211.427	303.958	723.404	316.791	16.6803	23.6805	18.8142	9.10007	15.0021	14.9096	34.4483	26.3591	28.8204	15.4625	17.4827	16.5504
AKR1C2	11.5769	10.3135	19.3805	56.7219	58.8934	43.3933	63.2514	114.574	47.8668	4.44808	6.90683	1.98044	2.27502	1.00014	1.14689	14.7636	1.01381	9.60681	6.18499	2.91378	3.54652
AKR1C3	218.996	238.242	236.442	890.245	988.695	859.556	328.556	871.431	306.348	61.1612	57.228	51.4915	9.10007	4.00055	9.17512	35.4325	38.5249	35.225	9.27749	18.454	11.8217
AKR1C4	0.96474	6.18811	1.93805	18.2664	16.0618	19.3885	0.878492	2.50892	1.74061	0	0.986689	0	0	0	0	0.984237	0	0	0	0	0
AKR1D1	0	0	0	0	0	0.923262	0	0	0	1.11202	0	0	0	0	0	0	0	0	0	0	0
AKR1E2	38.5896	58.787	55.2343	61.5288	43.7239	38.777	63.2514	60.214	60.9214	20.0164	18.7471	25.7457	27.3002	23.0032	21.7909	30.5114	34.4696	45.8992	24.74	28.1666	34.283
AKR7A2	598.139	576.526	656.028	596.06	583.58	528.106	562.235	1679.3	691.893	551.562	563.4	589.181	465.241	500.069	504.632	533.457	503.865	431.239	567.988	574.015	484.691
AKR7A3	9.6474	5.15676	2.90707	2.88416	4.46162	2.76978	9.66341	12.5446	9.57337	5.5601	3.94676	1.98044	4.55003	4.00055	6.88134	18.7005	9.12431	9.60681	1.03083	4.8563	8.27521
AKT1	3207.76	3339.52	3323.75	3485.99	3457.76	3512.09	2097.84	1059.6	2203.62	3337.17	3595.5	3719.27	4158.73	4245.59	4265.28	3686.95	3715.62	3710.36	4356.3	4489.17	4536
AKT1S1	911.68	959.157	1033.95	1288.26	1137.71	1052.52	1164.88	834.633	1223.65	1068.65	1041.94	1106.08	986.22	1000.14	976.003	1064.94	1000.63	944.67	876.207	848.882	860.622
AKT2	1670.93	1635.72	1759.75	1784.34	1808.74	1876.07	1749.96	971.787	1663.16	1408.93	1348.8	1367.49	1186.42	1107.15	1127.39	2296.23	2130.02	2155.13	1511.2	1670.57	1638.49
AKT3	2200.57	2328.79	2152.2	1614.17	1590.12	1885.3	644.813	356.266	667.525	2822.31	2810.09	2833.02	3004.16	2957.41	2921.13	2215.52	2331.77	2475.36	2785.31	2496.14	2719
AKTIP	257.586	247.524	262.605	256.691	241.82	233.585	166.913	286.853	191.467	304.694	269.366	306.968	332.153	374.052	405.999	379.916	381.193	453.655	326.774	299.148	352.288
ALAD	669.53	676.567	673.471	651.821	605.888	589.041	595.617	405.608	570.921	652.756	666.015	651.565	630.18	660.091	691.575	1091.52	1005.7	968.153	817.45	853.738	775.506
ALAS1	585.597	608.498	633.741	679.701	658.535	565.036	725.634	583.741	675.358	736.158	738.044	816.932	1110.21	1172.16	1098.72	605.306	617.411	586.016	736.014	757.583	721.126
ALAS2	1.92948	5.15676	1.93805	3.84555	2.67697	2.76978	14.0559	24.2529	12.1843	0	0	0.99022	0	0	0	0	0	0	0	0.971261	0
ALB	0.96474	1.03135	0.969023	2.88416	0	1.84652	0.878492	4.18153	0.870306	1.11202	0.986689	1.98044	0	1.00014	0	2.95271	0	5.33712	1.03083	0	2.36435
ALCAM	541.219	387.788	364.353	1300.76	1270.67	1256.56	849.501	757.693	912.951	636.076	535.772	288.154	91.0007	39.0054	45.8756	329.72	242.301	303.148	217.506	177.741	144.225
ALDH16A1	901.067	796.204	870.183	939.276	943.187	780.156	896.061	2023.86	973.002	955.226	915.648	952.592	696.155	675.093	742.038	980.301	831.326	915.85	743.23	768.267	788.51
ALDH18A1	801.699	750.824	756.807	746.037	687.09	722.914	1134.13	1070.47	1126.18	668.325	693.643	568.386	581.267	602.083	580.326	905.498	882.016	798.433	997.845	985.83	957.56
ALDH1A1	0.96474	0	0.969023	0	0	0	1.75698	2.50892	0	0	0	0	0	0	0	0	0	1.06742	0	0	0
ALDH1A2	56.9197	47.4422	40.699	51.9149	63.355	55.3957	97.5126	38.4701	93.1228	23.3524	46.3744	31.687	1.13751	5.00069	6.88134	29.5271	13.1796	8.53939	8.24666	5.82756	13.0039
ALDH1A3	7.71792	10.3135	7.75218	10.5753	5.35395	4.61631	0	0.836306	0.870306	2.22404	1.97338	1.98044	4.55003	14.0019	12.6158	0.984237	7.09668	0	26.8016	24.2815	21.2791
ALDH1B1	327.047	300.123	320.747	292.262	321.237	341.607	362.817	316.124	369.01	265.773	267.393	260.428	416.328	474.065	488.575	197.832	228.108	186.799	317.496	308.861	308.547
ALDH1L1	2.89422	3.09406	0.969023	22.1119	13.3849	14.7722	28.1117	18.3987	33.0716	1.11202	2.96007	2.97066	0	1.00014	0	2.95271	2.02762	0	1.03083	0.971261	0
ALDH1L2	167.865	187.706	170.548	291.3	257.882	293.597	92.2416	37.6338	93.9931	162.355	152.937	136.65	287.79	449.062	432.378	234.249	231.149	264.721	199.981	157.344	178.508
ALDH2	1290.82	1257.22	1243.26	1977.57	2008.62	1863.14	957.556	1906.78	1033.92	828.456	783.431	744.646	710.943	818.113	754.654	738.178	744.138	817.647	787.556	822.658	715.215
ALDH3A1	1.92948	1.03135	3.87609	3.84555	2.67697	1.84652	4.39246	4.18153	4.35153	3.33606	1.97338	0	0	1.00014	0	1.96847	2.02762	4.26969	0	0	0
ALDH3A2	556.655	529.083	504.861	718.157	704.936	772.77	644.813	598.795	606.603	533.77	560.44	586.21	625.63	616.085	635.377	835.618	775.566	783.489	763.847	766.325	722.308
ALDH3B1	1.92948	0	6.78316	3.84555	8.92324	4.61631	13.1774	0.836306	9.57337	0	0.986689	1.98044	2.27502	1.00014	1.14689	3.93695	4.05525	2.13485	3.0925	2.91378	1.18217
ALDH4A1	890.455	818.893	907.974	890.245	955.679	876.175	802.063	914.918	796.33	674.997	702.523	778.313	536.904	509.07	514.954	648.612	626.536	580.678	423.672	439.981	420.854
ALDH5A1	205.49	268.151	228.689	113.444	133.849	151.415	419.04	372.156	385.546	202.388	193.391	156.455	122.851	141.019	157.124	262.791	247.37	232.698	232.968	245.729	289.632
ALDH6A1	454.393	400.164	408.928	662.396	600.534	621.355	477.021	577.051	482.15	286.901	294.033	260.428	105.788	129.018	107.808	303.145	312.254	303.148	169.056	197.166	158.411
ALDH7A1	1225.22	1095.3	1134.73	1810.29	1876.56	1897.3	1499.59	1754.57	1472.56	1008.6	1086.35	910.012	713.218	725.1	735.156	987.19	1029.02	996.974	883.423	860.537	821.61
ALDH8A1	3.85896	6.18811	10.6593	4.80694	5.35395	1.84652	4.39246	5.85414	3.48122	8.89617	5.92014	7.92176	9.10007	2.00028	8.02823	18.7005	19.2624	13.8765	10.3083	9.71261	7.09304
ALDH9A1	2080.94	1974.01	1998.13	1980.46	1995.24	1927.77	1751.71	2440.34	1744.09	1923.8	1987.19	2068.57	1496.96	1424.2	1487.52	1591.51	1792.42	1752.71	1562.74	1633.66	1608.94
ALDOA	1247.41	1257.22	1234.54	2293.87	2189.76	1925.92	1267.66	655.664	1348.97	1154.28	1238.3	1361.55	1560.66	1803.25	1470.31	881.877	827.271	801.635	1252.46	1377.25	1463.53
ALDOB	0.96474	5.15676	1.93805	3.84555	1.78465	0.923262	1.75698	0	0	3.33606	4.93345	4.9511	0	1.00014	1.14689	0.984237	6.08287	4.26969	4.12333	3.88504	5.91087
ALDOC	273.021	260.932	278.11	314.374	322.129	307.446	284.631	214.931	270.665	187.932	174.644	202.005	102.376	122.017	139.921	148.62	162.21	136.63	101.022	114.609	114.671
ALG1	374.319	352.722	360.477	439.354	442.593	469.94	426.947	743.476	510.87	445.92	420.33	449.56	449.316	487.067	470.225	501.961	484.602	468.599	439.134	469.119	458.683
ALG10	62.7081	77.3514	68.8006	107.675	104.402	105.252	128.26	69.4134	122.713	85.6256	93.7355	97.0416	135.364	91.0126	141.067	124.998	103.409	168.653	127.823	121.408	105.213
ALG10B	116.734	105.198	114.345	113.444	89.2324	119.101	178.334	135.482	166.228	125.658	132.216	125.758	158.114	159.022	162.858	190.942	161.196	213.485	186.581	144.718	171.415
ALG11	210.313	208.333	225.782	179.78	174.896	228.046	310.986	107.883	308.088	224.628	189.444	205.966	358.315	398.055	395.677	261.807	269.674	249.777	304.095	272.924	316.822
ALG12	269.163	280.528	290.707	298.03	316.775	326.835	327.677	102.029	331.587	187.932	201.285	197.054	249.114	218.03	268.372	260.823	261.563	222.024	230.906	223.39	216.338
ALG13	317.4	376.443	330.437	278.802	298.929	291.751	410.256	434.879	371.621	308.03	306.86	327.763	349.215	379.052	380.767	384.837	382.207	327.699	320.589	333.142	307.365
ALG14	47.2723	42.2854	65.8936	71.1427	59.7857	75.7074	100.148	204.895	74.8463	55.601	56.2413	63.3741	51.1879	41.0057	49.3163	31.4956	56.7735	58.7083	59.7883	50.5056	53.1978
ALG1L2	10.6121	2.0627	3.87609	5.76833	4.46162	9.23262	3.51397	3.34522	2.61092	4.44808	2.96007	1.98044	0	0	0	5.90542	7.09668	5.33712	0	0	1.18217
ALG2	481.405	473.39	434.122	478.771	510.409	493.945	572.776	596.286	521.313	542.666	478.544	521.846	655.205	680.094	645.699	488.182	491.699	528.375	572.112	530.308	530.796
ALG3	285.563	279.496	308.149	346.1	325.698	271.439	420.797	336.195	403.822	303.582	298.967	365.391	476.616	513.071	486.281	363.184	303.13	339.441	376.254	363.252	374.749
ALG5	287.493	265.057	270.357	315.335	358.714	363.765	298.687	670.717	301.996	293.574	284.167	317.861	418.603	404.056	381.914	268.697	281.84	292.474	314.404	337.999	320.369
ALG6	246.009	277.434	283.924	273.034	291.79	285.288	348.761	665.699	342.901	197.94	200.298	162.396	279.827	297.041	309.66	231.296	228.108	214.552	195.858	186.482	177.326
ALG8	316.435	326.938	308.149	432.625	444.377	501.331	429.582	491.748	405.563	256.877	229.899	252.506	316.227	338.047	330.304	253.933	286.909	251.912	275.232	296.235	269.536
ALG9	163.041	190.8	210.278	195.162	181.142	200.348	240.707	245.874	253.259	145.675	142.083	142.592	127.401	153.021	157.124	200.784	212.901	190.001	147.409	181.626	147.772
ALK	0	2.0627	5.81414	0	0	0.923262	3.51397	0	5.22184	0	0	0	0	0	0	2.95271	0	0	0	0	0
ALKAL1	0	0	0	0	0	0	0	1.67261	0	0	0	0	0	0	1.14689	0	1.01381	1.06742	3.0925	0	0
ALKAL2	0	0	0	3.84555	0.892324	0	0.878492	9.19936	0.870306	0	0.986689	0	0	0	0	6.88966	0	4.26969	1.03083	0.971261	0
ALKBH1	210.313	174.298	157.951	213.428	191.85	223.429	200.296	156.389	195.819	263.549	251.606	262.408	282.102	262.036	280.988	182.084	196.68	190.001	208.228	234.074	245.892
ALKBH2	87.7914	87.6649	99.8094	85.5635	77.6322	65.5516	149.344	362.957	143.601	88.9617	72.0283	89.1198	89.8632	130.018	107.808	88.5814	81.105	90.731	95.8674	105.867	101.667
ALKBH3	90.6856	70.1319	81.3979	78.8338	99.048	98.789	122.11	268.454	129.676	68.9453	84.8553	66.3448	105.788	113.016	103.22	77.7548	96.3121	85.3939	65.9732	105.867	74.4769
ALKBH4	205.49	220.709	245.163	227.849	223.973	229.892	210.838	342.885	211.484	241.309	225.952	249.536	192.239	205.028	181.209	167.32	169.307	183.597	189.673	198.137	173.779
ALKBH5	1287.93	1323.22	1268.45	1208.46	1309.04	1255.64	1120.08	679.08	1170.56	1461.2	1421.82	1465.53	1335.44	1362.19	1307.45	1091.52	1136.48	1090.91	1251.43	1219.9	1196.36
ALKBH6	57.8844	55.693	68.8006	59.606	59.7857	41.5468	84.3352	178.969	67.0136	48.9289	62.1614	59.4132	44.3628	57.0079	71.1072	119.093	121.657	111.012	95.8674	109.752	117.035
ALKBH7	880.808	858.085	952.549	966.195	960.141	835.552	672.046	2924.56	758.907	593.819	565.373	643.643	250.252	313.043	323.423	411.411	410.594	353.317	343.267	307.89	288.45
ALKBH8	123.487	150.577	129.849	145.17	176.68	176.343	186.24	192.35	177.542	136.779	122.349	140.611	196.789	231.032	205.293	124.014	137.878	103.54	168.026	151.517	172.597
ALLC	0	0	0	0	0	0	0	0	0	0	0	0	0	0	0	0	1.01381	0	0	0	0
ALMS1	613.575	624.999	567.847	621.057	511.302	637.974	683.466	247.546	671.876	588.259	699.563	607.995	1016.93	1012.14	925.54	505.898	615.384	654.331	752.507	618.693	744.769
ALOX12	6.75318	3.09406	0.969023	8.65249	2.67697	6.46283	38.6536	23.4166	40.9044	3.33606	3.94676	1.98044	2.27502	4.00055	6.88134	8.85814	4.05525	5.33712	2.06166	3.88504	2.36435
ALOX12B	0	0	0	0	0	0	0	1.67261	0	0	0	0	0	0	0	0	0	0	0	0	0
ALOX15	11.5769	3.09406	4.84511	7.6911	7.13859	5.53957	347.004	131.3	463.003	128.994	76.9618	44.5599	3.41253	0	2.29378	147.636	101.381	88.5962	32.9866	12.6264	22.4613
ALOX15B	0	0	0.969023	0	0	0.923262	50.9525	27.5981	66.1433	0	0	0	0	0	0	0	0	0	1.03083	0	0
ALOX5	0.96474	0	4.84511	0.961388	1.78465	6.46283	30.7472	15.0535	38.2935	2.22404	0	0	1.13751	0	0	0	3.04144	2.13485	1.03083	0.971261	1.18217
ALOX5AP	0	0	0.969023	0	0	0.923262	11.4204	24.2529	10.4437	4.44808	0.986689	1.98044	0	0	0	1.96847	4.05525	4.26969	1.03083	0	1.18217
ALPG	0	0	0	0	0	0	0	0	0	0	0	0	0	0	0	0	0	1.06742	0	0	0
ALPK1	4.8237	1.03135	0.969023	2.88416	2.67697	2.76978	10.5419	5.85414	12.1843	3.33606	0.986689	4.9511	2.27502	2.00028	0	16.732	25.3453	12.8091	11.3392	20.3965	23.6435
ALPK2	9.6474	7.21946	2.90707	17.305	22.3081	15.6954	119.475	30.9433	114.01	11.1202	4.93345	7.92176	2.27502	0	0	16.732	18.2486	11.7417	22.6783	18.454	26.0078
ALPK3	1757.76	1761.55	1828.55	1598.79	1611.54	1827.13	2612.63	650.646	2531.72	1200.98	1154.43	970.416	960.057	892.123	774.151	1614.15	1642.38	1588.33	2101.87	2018.28	2221.3
ALPL	238.291	265.057	273.264	124.019	85.6631	120.024	93.9986	76.9401	78.3276	8.89617	21.7072	15.8435	9.10007	8.00111	9.17512	29.5271	37.511	22.4159	9.27749	5.82756	5.91087
ALPP	0	0	0	0	0.892324	0	0	0	0	1.11202	0	0	0	0	0	0.984237	1.01381	0	0	0.971261	0
ALS2	1472.19	1541.87	1481.64	1270.95	1229.62	1396.89	1505.73	664.027	1409.9	1574.62	1544.17	1536.82	2033.87	2122.29	1986.41	1349.39	1369.66	1326.81	1545.22	1425.81	1445.8
ALS2CL	223.82	247.524	221.906	293.223	296.252	320.372	698.401	400.59	654.47	130.106	125.31	112.885	120.576	153.021	123.864	559.047	481.561	543.319	324.712	332.171	325.098
ALX1	58.8492	68.0692	67.8316	65.3744	63.355	64.6283	117.718	177.297	92.2525	91.1857	81.8952	95.0611	38.6753	51.007	38.9943	37.401	50.6906	43.7644	21.6475	19.4252	15.3683
ALX3	0	0	0	0	0.892324	0.923262	0	0	0.870306	3.33606	0.986689	0	0	0	0	0.984237	2.02762	3.20227	0	0	0
ALX4	5.78844	5.15676	4.84511	5.76833	3.5693	6.46283	96.6341	42.6516	161.007	0	8.8802	10.8924	4.55003	2.00028	1.14689	13.7793	15.2072	16.0114	24.74	4.8563	17.7326
ALYREF	1018.77	1016.91	1080.46	1366.13	1315.29	1298.11	920.659	3038.3	979.094	1082	1113.97	1113.01	1384.35	1387.19	1329.25	839.555	1139.52	924.389	1232.88	1234.47	1151.44
AMACR	25.0832	25.7838	15.5044	23.0733	19.6311	20.3118	22.8408	46.8331	13.0546	32.2486	21.7072	29.7066	21.6127	17.0023	11.4689	26.5744	28.3867	35.225	17.5241	22.339	18.9148
AMBN	0	0	0	2.88416	7.13859	5.53957	0.878492	0	0	0	0	0	0	0	0	0	0	0	0	0	0
AMBP	0.96474	4.12541	3.87609	3.84555	9.81557	5.53957	0	3.34522	0	0	1.97338	0.99022	0	0	1.14689	1.96847	0	1.06742	0	0.971261	1.18217
AMBRA1	1187.6	1195.34	1226.78	652.782	603.211	678.597	772.194	367.975	840.716	1245.46	1279.74	1231.83	1031.72	971.134	1012.7	1023.61	1029.02	1034.33	1217.41	1245.16	1227.1
1	2999.38	2989.89	3011.72	1260.38	1171.62	1299.95	1091.96	1157.45	1013.04	3837.58	3507.68	3861.86	6233.55	5908.82	6116.36	1552.14	1651.5	1736.7	2621.41	2600.06	2591.32
AMDHD1	0	0	2.90707	0.961388	0.892324	2.76978	0.878492	1.67261	1.74061	5.5601	4.93345	0.99022	6.82505	5.00069	5.73445	0.984237	1.01381	0	1.03083	1.94252	1.18217
AMDHD2	623.222	604.372	772.311	420.126	458.655	407.158	1092.84	1668.43	1127.05	897.401	937.355	1070.43	800.806	761.105	800.529	845.46	745.152	732.253	622.623	619.664	671.474
AMELX	0	0	0	0	0	0	0	0	0	0	0	0	1.13751	0	0	0.984237	0	0	0	0	0
AMELY	0	0	0.969023	0	0.892324	0	0	0	0	0	0	0	0	0	0	0	0	0	0	0	0
AMER1	214.172	181.518	203.495	205.737	182.926	211.427	270.575	63.5592	286.331	169.027	134.19	124.768	147.876	142.02	116.983	210.627	200.735	201.743	231.937	180.654	239.981
AMER2	2.89422	3.09406	4.84511	0	1.78465	1.84652	4.39246	2.50892	3.48122	1.11202	1.97338	0	0	1.00014	0	2.95271	6.08287	4.26969	1.03083	0	1.18217
AMFR	1778.98	2025.57	1946.77	1797.8	1659.72	1804.05	1149.95	1471.9	1167.08	1522.36	1482.99	1585.34	1372.97	1386.19	1334.98	1051.17	1097.96	1045.01	1140.1	1208.25	1191.63
AMH	226.714	234.117	320.747	181.702	178.465	142.182	321.528	580.396	304.607	151.235	167.737	141.601	305.99	286.04	290.163	684.045	616.398	580.678	484.491	649.773	664.381
AMHR2	34.7306	22.6897	33.9158	56.7219	59.7857	47.0863	57.9804	74.4312	61.7917	7.78415	3.94676	0.99022	1.13751	0	1.14689	2.95271	0	1.06742	0	0	0
AMIGO1	78.144	92.8217	76.5528	40.3783	24.9851	34.1607	64.1299	29.2707	54.8293	121.21	95.7089	100.012	73.9381	67.0093	90.6043	86.6129	88.2016	71.5174	97.929	95.1836	98.1204
AMIGO2	719.696	710.601	703.511	535.493	548.779	502.254	332.948	397.245	342.901	391.431	357.182	295.086	250.252	241.033	243.141	328.735	334.558	296.744	429.857	366.165	362.927
AMIGO3	0.96474	0	0	0.961388	0.892324	0.923262	0.878492	1.67261	0	1.11202	0.986689	0	3.41253	0	0	0.984237	1.01381	3.20227	2.06166	0.971261	2.36435
AMMECR1	331.871	381.6	355.631	429.74	434.562	449.628	496.348	373.829	474.317	422.568	420.33	358.46	274.14	292.04	287.869	251.965	294.005	258.317	332.959	296.235	300.272
AMMECR1L	991.753	942.655	1071.74	718.157	731.706	789.389	754.624	414.808	711.91	1117.58	1128.77	1189.25	1403.69	1416.2	1450.82	1048.21	1026.99	987.367	1211.23	1191.74	1246.01
AMN	0.96474	3.09406	0.969023	3.84555	1.78465	0	0.878492	0	6.96245	0	0.986689	2.97066	5.68754	5.00069	3.44067	0.984237	2.02762	0	0	0.971261	4.72869
AMN1	98.4035	105.198	83.336	148.054	192.742	143.106	78.1857	124.61	87.9009	103.418	103.602	124.768	149.014	168.023	166.299	96.4553	120.644	111.012	94.8365	99.0686	107.578
AMOT	1177.95	1367.57	1272.33	1218.08	1062.76	1261.18	882.884	506.801	869.436	1000.82	967.942	913.973	464.104	420.058	447.287	1253.92	1327.08	1348.16	819.511	754.67	849.983
AMOTL1	1555.16	1445.96	1391.52	1396.9	1407.2	1636.02	1532.09	692.461	1628.34	1460.08	1387.29	1264.51	1892.81	1605.22	1732.95	780.5	803.953	905.175	1542.12	1299.55	1469.44
AMOTL2	568.232	505.362	470.945	473.964	477.393	475.48	589.468	287.689	644.897	412.56	381.849	353.509	1532.22	1963.27	1731.8	918.294	778.608	770.68	3169.81	3272.18	2980.26
AMPD1	0	0	0.969023	0	0	0	0	0	0	0	0	0	0	0	0	0	0	0	0	0	0
AMPD2	814.241	892.119	984.527	1089.25	1099.34	975.887	1878.21	1399.98	1850.27	826.232	954.129	931.797	805.356	732.101	786.767	1278.52	1178.05	1213.66	974.136	1003.31	1034.4
AMPD3	153.394	143.358	169.579	205.737	184.711	192.038	231.922	126.282	221.058	359.183	345.341	388.166	150.151	167.023	146.802	1035.42	1045.24	972.423	260.801	260.298	243.528
AMPH	57.8844	55.693	62.9865	47.108	38.3699	46.1631	19.3268	10.0357	26.1092	24.4645	22.6939	16.8337	13.6501	6.00083	5.73445	28.5429	36.4972	13.8765	13.4008	11.6551	10.6396
AMT	10.6121	10.3135	11.6283	15.3822	17.8465	18.4652	38.6536	27.5981	48.7371	14.4563	13.8137	16.8337	10.2376	4.00055	11.4689	54.1331	41.5663	33.0901	31.9558	30.1091	27.19
AMY1B	0	0	0	0	0	0	0	0	0	0	0	0	0	0	0	0	0	1.06742	0	0	0
AMY2B	15.4358	25.7838	27.1326	7.6911	11.6002	8.30935	50.074	58.5414	36.5529	12.2322	16.7737	11.8826	17.0626	12.0017	20.644	175.194	159.168	135.563	64.9424	82.5572	56.7443
AMZ1	27.0127	35.066	44.5751	9.61388	8.92324	19.3885	11.4204	3.34522	13.9249	23.3524	17.7604	20.7946	27.3002	36.005	30.966	23.6217	32.442	20.281	34.0175	16.5114	37.8295
AMZ2	871.16	852.928	862.43	1125.79	1065.44	1063.6	800.306	1561.38	885.972	622.732	667.002	629.78	637.005	589.081	635.377	655.502	672.157	740.792	473.152	538.078	492.966
ANAPC1	686.895	747.73	716.108	745.076	704.044	770.923	891.669	358.775	901.637	664.989	676.869	655.526	714.355	678.094	739.744	556.094	533.265	546.521	632.931	614.808	718.761
ANAPC10	99.3682	104.167	86.243	130.749	133.849	146.799	86.0922	270.127	102.696	103.418	83.8686	105.954	87.5882	114.016	110.101	96.4553	76.0359	73.6522	110.299	88.3847	91.0273
ANAPC11	1409.49	1361.38	1394.42	2080.44	2118.38	1783.74	952.285	4710.91	1116.6	1235.46	1236.32	1369.47	1453.74	1553.21	1441.64	929.12	859.713	795.231	1049.39	1185.91	988.297
ANAPC13	735.132	754.949	760.683	865.249	953.002	796.775	977.761	3163.74	946.023	837.352	779.485	897.14	1059.02	1054.15	1115.92	677.155	716.765	641.522	813.326	754.67	651.378
ANAPC15	130.24	106.229	132.756	189.393	165.972	162.494	108.933	185.66	134.027	83.4016	90.7754	96.0514	92.1382	107.015	116.983	85.6287	69.953	60.8431	90.7132	97.1261	112.306
ANAPC16	1037.1	1070.54	1051.39	1344.02	1273.35	1288.87	1449.51	3041.64	1545.66	877.385	816.979	890.208	1062.43	1174.16	1096.43	891.719	865.795	895.568	798.895	807.118	781.417
ANAPC2	1085.33	989.066	1035.89	1043.11	1028.85	974.041	1343.21	1477.75	1347.23	986.363	1011.36	975.367	1029.45	968.134	1044.82	1589.54	1533.9	1515.74	1313.28	1469.52	1385.51
ANAPC4	357.919	359.942	321.716	383.594	429.208	419.161	516.553	897.356	476.057	282.453	270.353	303.998	385.615	364.05	365.858	600.385	559.624	573.207	414.394	483.688	483.509
ANAPC5	1519.47	1494.43	1620.21	1737.23	1745.39	1581.55	1933.56	2025.53	1873.77	1401.15	1304.4	1361.55	1274.01	1370.19	1348.74	2679.09	2453.42	2478.56	1745.2	1792.95	1864.29
ANAPC7	568.232	571.369	563.002	636.439	579.118	566.883	692.251	1251.11	671.876	509.306	469.664	471.345	664.305	719.099	704.19	573.81	510.961	434.441	544.279	637.147	572.172
ANG	78.144	95.9157	54.2653	83.6407	58.8934	49.8561	32.5042	59.3777	30.4607	43.3688	35.5208	55.4523	30.7127	24.0033	27.5254	47.2434	46.6353	51.2363	25.7708	24.2815	29.5543
ANGEL1	399.402	495.049	407.959	547.03	483.64	587.194	816.119	297.725	744.982	450.368	444.01	383.215	291.202	325.045	282.135	1569.86	1484.22	1495.46	606.129	652.687	667.928
ANGEL2	602.963	610.56	624.051	538.377	517.548	543.801	671.168	573.706	619.658	650.532	631.481	597.103	532.354	474.065	512.66	736.21	705.613	737.59	556.649	607.038	605.273
ANGPT1	3.85896	1.03135	0	155.745	172.219	201.271	954.92	569.524	963.429	35.5847	36.5075	7.92176	5.68754	0	0	40.3537	24.3315	41.6295	40.2024	28.1666	34.283
ANGPT2	48.237	31.9719	46.5131	127.865	159.726	126.487	4.39246	12.5446	3.48122	2101.72	2702.54	3886.61	20817.5	23771.3	21370	231.296	208.845	252.979	8459.01	8406.26	7759.79
ANGPT4	0	0	0	0	0.892324	0.923262	0	0.836306	2.61092	0	0	0	0	0	0	0	0	1.06742	1.03083	0.971261	2.36435
ANGPTL1	2.89422	5.15676	4.84511	1.92278	1.78465	1.84652	0	0	0.870306	4.44808	2.96007	0.99022	1.13751	4.00055	0	3.93695	4.05525	1.06742	1.03083	0	0
ANGPTL2	223.82	234.117	220.937	250.922	217.727	197.578	334.705	163.08	400.341	242.421	281.206	249.536	296.89	286.04	282.135	305.114	307.185	299.946	313.373	316.631	325.098
ANGPTL3	0	0	0	0	2.67697	0	0.878492	0	0	0	0	0	0	0	0	0	0	0	1.03083	0	0
ANGPTL4	285.563	278.465	314.932	60.5674	47.2932	48.9329	610.552	1348.96	681.45	272.445	270.353	230.721	79.6256	56.0077	55.0507	214.564	222.025	231.631	213.382	228.246	211.609
ANGPTL5	0	0	0	0	0	0	0	0	0	0	0.986689	0	0	0	0	0	0	0	0	0	0
ANGPTL6	0.96474	0	1.93805	1.92278	0	0.923262	7.02793	5.85414	6.09214	1.11202	0.986689	0.99022	1.13751	0	0	3.93695	1.01381	4.26969	9.27749	7.77009	7.09304
ANGPTL7	1.92948	1.03135	0	0	0	0	0	0	0	0	0.986689	0	3.41253	2.00028	0	0	0	0	1.03083	4.8563	4.72869
ANGPTL8	0	3.09406	0	0	1.78465	1.84652	4.39246	0	0.870306	2.22404	3.94676	2.97066	4.55003	5.00069	3.44067	2.95271	9.12431	4.26969	5.15416	3.88504	7.09304
ANK1	61.7434	61.8811	50.3892	99.9843	82.9862	93.2494	55.345	15.0535	53.0887	54.489	67.0949	61.3937	32.9878	37.0051	29.8191	42.3222	58.8011	41.6295	46.3874	55.3619	68.5661
ANK2	348.271	336.221	336.251	412.435	348.899	424.7	379.508	149.699	369.88	195.716	201.285	146.553	147.876	198.027	178.915	200.784	252.439	239.103	162.871	121.408	163.14
ANK3	591.386	544.554	544.591	946.006	876.262	955.576	1076.15	438.224	1101.81	362.519	327.581	305.978	45.5003	34.0047	33.2598	274.602	311.24	320.227	162.871	144.718	172.597
ANKAR	40.5191	41.2541	37.7919	23.0733	31.2313	36.9305	62.3729	20.9076	55.6996	43.3688	39.4676	42.5795	43.2253	39.0054	47.0225	78.739	74.0083	86.4613	48.4491	55.3619	46.1048
ANKDD1A	100.333	112.417	162.796	136.517	165.08	158.801	137.045	141.336	109.659	95.6338	114.456	113.875	62.563	33.0046	72.2541	196.847	173.362	176.125	78.3432	96.1548	98.1204
ANKDD1B	1.92948	3.09406	5.81414	4.80694	3.5693	4.61631	10.5419	5.85414	3.48122	1.11202	0.986689	1.98044	4.55003	1.00014	3.44067	5.90542	8.1105	10.6742	5.15416	5.82756	2.36435
ANKEF1	37.6249	26.8151	33.9158	34.61	43.7239	36.9305	21.0838	20.0713	37.4232	24.4645	26.6406	17.824	48.9129	79.0109	58.4914	39.3695	38.5249	32.0227	32.9866	18.454	27.19
ANKFN1	0.96474	2.0627	1.93805	0	1.78465	0.923262	4.39246	0.836306	0.870306	2.22404	1.97338	0.99022	0	0	0	9.84237	10.1381	6.40454	5.15416	1.94252	3.54652
ANKFY1	1315.91	1527.43	1504.89	1264.22	1285.84	1404.28	1900.18	781.946	1865.94	1671.37	1691.19	1553.66	1833.66	1817.25	1863.7	1965.52	2133.06	2019.57	2192.58	1942.52	2319.42
ANKH	231.538	267.12	231.596	258.613	269.482	264.976	122.989	63.5592	114.88	333.606	372.969	289.144	234.327	245.034	269.519	231.296	268.66	265.788	262.862	240.873	303.819
ANKHD1	133.134	151.609	152.137	110.56	113.325	155.108	229.286	113.738	224.539	172.363	198.325	179.23	220.677	207.029	209.881	188.974	200.735	194.271	207.197	165.114	197.423
ANKHD1-EIF4EBP3	82.0029	92.8217	90.1191	65.3744	68.709	48.0096	105.419	136.318	88.7712	61.1612	71.0416	76.247	80.7631	76.0105	81.4292	97.4395	81.105	74.7197	93.8057	93.241	91.0273
ANKIB1	1393.08	1461.43	1379.89	1270.95	1236.76	1355.35	1264.15	574.542	1218.43	1196.53	1247.18	1264.51	1278.56	1303.18	1301.72	1214.55	1342.29	1344.95	1195.77	1178.14	1223.55
ANKK1	1.92948	0	0.969023	0.961388	3.5693	0	1.75698	2.50892	2.61092	0	0	0	1.13751	2.00028	0	3.93695	0	3.20227	0	2.91378	2.36435
ANKLE1	28.9422	30.9406	29.0707	34.61	28.5544	31.3909	54.4665	44.3242	51.3481	18.9044	29.6007	23.7653	32.9878	29.004	29.8191	103.345	63.8702	62.978	47.4183	63.1319	63.8374
ANKLE2	1637.16	1664.6	1683.19	1423.82	1392.92	1329.5	1391.53	1301.29	1362.9	1974.95	2210.18	2250.77	2840.36	2802.39	2891.31	2515.71	2455.45	2421.98	2409.05	2481.57	2581.87
ANKMY1	88.7561	96.9471	85.274	98.0616	98.1557	84.9401	160.764	92.8299	126.194	101.194	134.19	151.504	146.739	149.021	143.361	115.156	137.878	108.877	140.193	144.718	159.593
ANKMY2	432.204	383.663	400.206	423.011	463.116	434.856	489.32	517.673	437.764	276.893	255.553	253.496	194.514	198.027	209.881	171.257	190.597	190.001	159.779	143.747	143.043
ANKRA2	254.691	257.838	226.751	300.914	306.96	313.909	286.388	452.441	239.334	221.292	242.726	252.506	221.814	215.03	201.853	329.72	272.715	278.598	193.796	204.936	186.783
ANKRD1	142.782	72.1946	62.0175	86.5249	132.064	100.636	3.51397	19.235	4.35153	97.8578	72.0283	59.4132	509.604	355.049	291.31	8.85814	5.06906	18.1462	286.571	377.82	321.551
ANKRD10	1070.86	1032.38	1104.69	1155.59	1279.59	1083.91	1790.37	2857.66	1681.43	1381.13	1339.92	1375.42	1070.4	923.128	1005.82	2072.8	1993.15	1917.09	1424.61	1315.09	1320.49
ANKRD11	3770.2	3928.42	4064.08	4044.56	3984.23	4251.62	3792.45	1108.94	4028.65	6545.36	7011.41	7720.75	12403.4	12824.8	12381.8	5437.91	5622.6	5376.61	8838.35	8461.62	9349.81
ANKRD12	594.28	666.253	603.701	521.072	491.671	615.815	753.746	342.885	727.576	858.48	842.633	810.99	911.144	812.112	875.077	737.194	877.961	889.164	814.357	777.009	855.894
ANKRD13A	940.622	946.781	978.713	916.203	881.616	903.873	842.473	455.787	791.979	905.185	1019.25	953.582	916.832	836.116	878.518	1150.57	1135.47	1160.29	868.991	911.043	993.026
ANKRD13B	110.945	128.919	122.097	68.2585	50.8625	52.6259	126.503	72.7586	140.119	110.09	112.483	103.973	277.552	239.033	186.943	268.697	250.412	274.328	198.951	200.08	209.245
ANKRD13C	561.479	593.027	563.971	614.327	612.134	646.283	577.169	612.176	601.382	807.327	787.378	847.629	681.368	733.101	768.416	741.131	751.235	754.669	751.477	713.877	677.385
ANKRD13D	763.11	803.423	874.059	699.89	704.044	585.348	546.422	899.029	523.924	864.04	834.739	908.032	1020.35	939.13	1017.29	1345.45	1339.25	1259.56	1044.23	1125.69	1123.06
ANKRD16	66.5671	71.1633	75.5838	61.5288	51.7548	60.012	104.54	68.5771	90.5118	45.5929	46.3744	48.5208	67.113	59.0082	51.61	62.9912	66.9116	52.3038	61.8499	59.2469	59.1087
ANKRD17	2042.36	2147.27	2043.67	1734.34	1568.71	1932.39	3083.51	711.696	3040.85	2791.17	2749.9	2571.6	3223.7	3132.43	2917.69	2295.24	2556.83	2560.75	3182.18	2692.33	3148.13
ANKRD18A	0	0	0	0.961388	0.892324	0	2.63547	0.836306	1.74061	3.33606	3.94676	6.93154	12.5126	14.0019	3.44067	0	3.04144	0	0	0	1.18217
ANKRD18B	3.85896	1.03135	3.87609	1.92278	3.5693	3.69305	3.51397	5.01783	6.96245	5.5601	2.96007	0.99022	0	0	0	0.984237	0	0	0	0	0
ANKRD2	0.96474	1.03135	0.969023	0	0	0	0	5.01783	0.870306	0	1.97338	0	4.55003	4.00055	0	0	0	0	1.03083	1.94252	1.18217
ANKRD20A1	1.92948	0	0	0	0.892324	1.84652	0.878492	0	0.870306	1.11202	1.97338	0	5.68754	3.00041	1.14689	0.984237	0	0	1.03083	0	2.36435
ANKRD20A3P	0	0	0	0.961388	0.892324	0	0.878492	0	0	0	0	0	0	0	0	0	0	0	2.06166	0	0
ANKRD20A4P	0	0	0	0	0	0	0.878492	0	0	0	0	0	1.13751	1.00014	0	0	0	0	0	0	0
ANKRD23	0	6.18811	2.90707	0.961388	0	0.923262	8.78492	4.18153	5.22184	4.44808	4.93345	1.98044	11.3751	8.00111	3.44067	4.92119	14.1934	18.1462	5.15416	10.6839	7.09304
ANKRD24	27.0127	14.4389	31.9778	23.0733	8.92324	18.4652	32.5042	43.4879	42.645	14.4563	13.8137	9.9022	17.0626	22.003	11.4689	31.4956	18.2486	20.281	15.4625	17.4827	14.1861
ANKRD26	358.883	340.346	348.848	340.331	310.529	362.842	505.133	201.55	478.668	282.453	284.167	271.32	357.178	332.046	357.83	417.317	422.76	444.048	296.88	269.039	333.373
ANKRD27	657.953	669.347	608.546	556.644	525.579	597.35	498.983	306.088	468.225	554.898	556.493	593.142	461.829	511.071	465.637	423.222	381.193	414.16	456.659	473.975	500.059
ANKRD28	782.404	781.765	722.891	674.894	679.951	760.768	671.168	484.221	655.341	911.857	912.688	835.746	866.782	837.116	848.699	732.273	765.428	771.747	790.648	793.52	819.246
ANKRD29	0	0	0	0.961388	0.892324	0	0	0	0.870306	2.22404	0	0	0	0	0	10.8266	11.1519	7.47197	2.06166	0.971261	0
ANKRD30B	0	1.03135	0	0.961388	0.892324	2.76978	3.51397	0	1.74061	0	0.986689	0	0	0	0	0.984237	1.01381	0	0	0	0
ANKRD30BL	0	0	0	0	0	0	0	0	0	0	0	0.99022	0	0	0	0	0	0	0	0	0
ANKRD31	1.92948	4.12541	1.93805	2.88416	3.5693	0.923262	4.39246	0	1.74061	2.22404	0	0	1.13751	1.00014	1.14689	0.984237	2.02762	0	0	0	0
ANKRD33	12.5416	30.9406	25.1946	70.1813	49.9702	59.0887	28.9902	29.2707	27.8498	42.2568	50.3212	70.3056	39.8128	71.0098	30.966	25.5902	15.2072	21.3485	9.27749	5.82756	7.09304
ANKRD33B	461.146	430.074	484.511	408.59	393.515	476.403	321.528	168.097	359.436	319.15	244.699	264.389	174.039	158.022	141.067	592.511	673.171	732.253	459.751	379.763	448.044
ANKRD34A	18.3301	14.4389	11.6283	12.498	8.03092	8.30935	14.9344	4.18153	15.6655	12.2322	12.827	12.8729	11.3751	5.00069	10.322	14.7636	14.1934	7.47197	11.3392	6.79883	3.54652
ANKRD34B	1.92948	1.03135	0	0.961388	0.892324	0	0	0	0	0	0	0	0	0	0	0	0	0	0	0	0
ANKRD35	6.75318	8.25081	7.75218	17.305	17.8465	20.3118	23.7193	45.9968	25.2389	5.5601	1.97338	2.97066	2.27502	2.00028	1.14689	6.88966	8.1105	5.33712	1.03083	0	1.18217
ANKRD36	118.663	150.577	142.446	75.9496	69.6013	116.331	195.025	41.8153	189.727	161.243	138.137	139.621	217.264	194.027	211.028	410.427	425.801	353.317	326.774	274.867	341.648
ANKRD36B	34.7306	34.0346	41.668	19.2278	18.7388	22.1583	55.345	11.7083	43.5153	37.8087	28.614	38.6186	52.3254	44.0061	49.3163	109.25	124.699	118.484	82.4666	60.2182	102.849
ANKRD36C	77.1792	80.4454	87.2121	47.108	49.0778	70.1679	116.839	19.235	125.324	81.1775	111.496	118.826	161.526	150.021	170.887	159.446	247.37	218.822	281.417	168.028	269.536
ANKRD37	16.4006	13.4076	4.84511	16.3436	25.8774	4.61631	10.5419	30.9433	13.9249	23.3524	23.6805	25.7457	23.8877	41.0057	33.2598	21.6532	16.221	10.6742	24.74	31.0803	29.5543
ANKRD39	105.157	100.041	93.0262	95.1774	70.4936	73.8609	102.784	237.511	103.566	83.4016	94.7222	92.0905	137.639	118.016	84.8699	103.345	109.492	91.7984	108.237	130.149	126.493
ANKRD40	1185.67	1318.07	1251.98	1376.71	1279.59	1340.58	1312.47	680.753	1323.74	1524.58	1522.46	1620.99	1823.43	1816.25	1806.35	1850.37	1860.34	1905.35	2109.08	2027.99	1997.87
ANKRD40CL	0	0	0	0	0	0	0	0	0	0	0	0	2.27502	0	0	0	0	0	0	0	0
ANKRD42	88.7561	92.8217	69.7696	77.8724	79.4169	87.7098	161.642	117.919	205.392	72.2814	64.1348	58.423	143.326	183.025	151.389	118.108	109.492	144.102	98.9599	101.011	107.578
ANKRD44	35.6954	30.9406	31.9778	35.5713	51.7548	50.7794	43.9246	42.6516	48.7371	37.8087	26.6406	23.7653	25.0252	41.0057	36.7005	62.007	61.8425	64.0454	68.0349	56.3331	54.38
ANKRD45	1.92948	2.0627	0.969023	9.61388	13.3849	3.69305	7.02793	8.36306	6.09214	5.5601	0.986689	2.97066	4.55003	5.00069	5.73445	6.88966	3.04144	6.40454	5.15416	17.4827	3.54652
ANKRD46	621.293	572.4	550.405	591.253	609.457	593.657	447.152	678.244	516.962	727.262	669.962	793.166	966.882	978.135	1003.53	533.457	645.798	615.903	732.922	656.572	691.571
ANKRD49	207.419	204.208	209.309	161.513	177.573	166.187	187.997	163.08	185.375	187.932	198.325	207.946	196.789	215.03	196.118	186.021	198.707	197.473	184.519	179.683	163.14
ANKRD50	1654.53	1724.42	1651.21	1526.68	1578.52	1738.5	1193.87	624.72	1180.14	2477.58	2424.3	2699.34	2262.5	2233.31	2411.91	2901.53	3063.74	3293	2680.16	2436.89	2736.73
ANKRD52	1593.75	1750.2	1735.52	1309.41	1338.49	1389.51	1752.59	665.699	1641.4	2179.56	2242.74	2090.35	3208.91	3255.45	3211.29	3127.91	2954.25	2934.35	3429.58	3453.8	3730.94
ANKRD53	10.6121	9.28217	9.69023	8.65249	13.3849	9.23262	28.9902	23.4166	26.9795	13.3443	14.8003	5.94132	18.2001	18.0025	6.88134	6.88966	8.1105	13.8765	9.27749	7.77009	8.27521
ANKRD54	229.608	262.995	266.481	267.266	241.82	262.206	259.155	321.978	267.184	230.188	248.646	252.506	323.052	300.041	303.926	308.066	244.329	241.238	324.712	346.74	365.292
ANKRD55	0	3.09406	0.969023	13.4594	15.1695	12.9257	29.8687	35.9611	28.7201	1.11202	0.986689	0.99022	0	0	0	0.984237	0	1.06742	0	0	0
ANKRD6	747.674	746.699	701.573	367.25	336.406	376.691	354.911	191.514	342.03	414.784	436.117	402.029	495.954	493.068	509.219	731.288	732.986	698.095	664.887	637.147	718.761
ANKRD60	0	0	0	0	0	0	0	0	0	1.11202	0	0	0	0	0	0.984237	0	0	0	0	1.18217
ANKRD61	5.78844	4.12541	3.87609	4.80694	8.03092	6.46283	9.66341	3.34522	10.4437	6.67213	7.89352	5.94132	6.82505	10.0014	13.7627	18.7005	18.2486	9.60681	18.555	13.5977	7.09304
ANKRD62	0	0	0	0	0	0	0.878492	0	0	0	0	0	0	0	0	0	0	0	0	0	0
ANKRD63	0	1.03135	0	1.92278	1.78465	2.76978	7.90642	0.836306	4.35153	0	0	0	0	0	2.29378	0	3.04144	0	2.06166	0	0
ANKRD65	26.048	31.9719	31.9778	35.5713	28.5544	29.5444	45.6816	67.7408	26.1092	15.5683	18.7471	10.8924	2.27502	3.00041	4.58756	34.4483	35.4834	43.7644	15.4625	10.6839	11.8217
ANKRD7	0	0	0	0	0	0	0	0	0	0	0	0.99022	0	0	0	0.984237	0	0	0	0	0
ANKRD9	1120.06	1087.04	1087.24	977.731	1085.96	868.789	424.311	1008.58	502.167	695.013	776.525	833.765	619.942	619.086	553.948	589.558	600.177	626.578	591.698	620.636	645.467
ANKS1A	1709.52	1683.17	1696.76	2495.76	2488.69	2667.3	1349.36	649.81	1538.7	2337.47	2203.28	2098.28	1251.26	1225.17	1176.71	2204.69	2243.57	2059.06	1417.39	1337.43	1415.06
ANKS1B	10.6121	15.4703	15.5044	5.76833	0	10.1559	22.8408	3.34522	18.2764	6.67213	0.986689	0	1.13751	1.00014	0	2.95271	0	1.06742	2.06166	0	1.18217
ANKS3	173.653	147.483	160.858	161.513	158.834	134.796	215.23	427.352	267.184	175.699	191.418	185.171	236.602	197.027	222.497	319.877	284.881	223.092	304.095	312.746	315.64
ANKS4B	1.92948	2.0627	1.93805	2.88416	0.892324	3.69305	2.63547	2.50892	0	2.22404	2.96007	0	0	1.00014	0	1.96847	3.04144	3.20227	0	0	0
ANKS6	505.524	496.08	476.759	585.485	566.626	601.043	602.645	454.95	596.16	567.131	564.386	585.22	807.631	746.103	732.863	540.346	633.632	626.578	638.085	602.182	632.463
ANKZF1	609.716	607.466	614.361	602.79	567.518	536.415	729.148	597.959	624.88	732.822	729.163	739.695	644.967	588.081	656.021	1498.99	1418.32	1246.75	844.251	906.186	893.723
ANLN	713.908	709.57	621.144	1818.95	1829.26	1937	390.05	244.201	442.986	479.281	593	441.638	127.401	113.016	99.7794	355.31	344.696	409.891	254.616	200.08	185.601
ANO1	5.78844	4.12541	1.93805	5.76833	8.03092	2.76978	0	1.67261	4.35153	11.1202	5.92014	7.92176	23.8877	10.0014	6.88134	3.93695	7.09668	1.06742	6.18499	3.88504	7.09304
ANO10	1724.96	1824.46	1736.49	1784.34	1701.66	1821.6	1124.47	638.938	1219.3	1237.68	1192.91	1184.3	850.857	896.124	808.557	1062.98	1086.81	1063.15	935.995	811.974	845.254
ANO2	17.3653	19.5957	33.9158	24.9961	16.9542	12.9257	14.9344	14.2172	26.9795	11.1202	20.7205	13.8631	9.10007	15.0021	13.7627	11.8108	13.1796	17.0788	24.74	19.4252	26.0078
ANO3	6.75318	2.0627	2.90707	3.84555	7.13859	1.84652	28.1117	8.36306	24.3686	2.22404	0	4.9511	0	0	0	11.8108	10.1381	7.47197	1.03083	0	2.36435
ANO4	67.5318	38.16	65.8936	63.4516	62.4627	54.4724	51.831	16.7261	46.9965	63.3852	64.1348	27.7262	30.7127	11.0015	19.4971	27.5586	25.3453	25.6182	30.925	29.1378	30.7365
ANO5	73.3203	109.323	77.5218	92.2932	79.4169	81.247	166.913	86.9758	180.153	38.9207	32.5607	21.7848	20.4752	13.0018	17.2033	39.3695	51.7044	59.7757	34.0175	33.9941	30.7365
ANO6	1533.94	1650.16	1448.69	1968.92	2003.27	2342.31	1860.65	703.333	1805.89	1249.91	1287.63	1058.55	1421.89	1404.19	1340.71	1261.79	1158.79	1314	2084.34	1987.2	2119.64
ANO7	76.2145	126.856	96.9023	63.4516	62.4627	63.705	36.8966	15.8898	29.5904	81.1775	90.7754	64.3643	92.1382	107.015	100.926	83.6602	52.7182	66.1803	76.2816	81.5859	70.9304
ANO8	762.145	793.109	809.134	688.354	741.521	700.756	869.707	214.931	808.514	673.885	800.205	836.736	615.392	543.075	576.886	1623.01	1546.06	1390.85	1015.37	1057.7	1114.79
ANO9	2.89422	0	7.75218	11.5367	18.7388	7.38609	14.9344	9.19936	21.7577	2.22404	4.93345	5.94132	3.41253	3.00041	2.29378	11.8108	12.1657	8.53939	12.37	10.6839	10.6396
ANOS1	32.8012	42.2854	38.7609	13.4594	21.4158	34.1607	76.4288	40.979	55.6996	62.2732	75.9751	46.5404	19.3376	18.0025	22.9378	570.858	643.771	676.747	238.122	251.557	204.516
ANP32A	3943.86	3786.09	3861.56	4088.78	4190.35	4011.57	3354.08	7780.99	3216.65	3218.19	3384.34	3178.61	2827.85	2837.39	2915.39	3090.51	3117.47	2932.21	3202.8	3429.52	3104.39
ANP32B	2573.93	2502.06	2411.9	3505.22	3444.37	3444.69	2406.19	7863.78	2352.44	2024.99	2112.5	2087.38	2367.16	2670.37	2485.31	1615.13	1460.9	1467.71	1351.42	1662.8	1439.89
ANP32D	0	0	0	0.961388	0	0	0	0	0	0	0	0	0	0	0	0	0	2.13485	0	0	0
ANP32E	1001.4	951.938	863.399	1840.1	1854.25	1986.86	1149.95	1248.6	1088.75	1049.75	1183.04	986.259	1043.1	968.134	912.924	744.084	729.945	769.612	807.141	816.83	806.242
ANPEP	3606.2	4070.75	4057.3	1618.02	1392.03	1545.54	915.388	553.634	918.173	1549.05	1498.78	1373.44	450.453	463.064	508.072	1998.99	1932.33	1961.92	968.982	1038.28	1067.5
ANTKMT	202.595	182.549	169.579	190.355	223.081	158.801	187.119	1201.77	203.652	230.188	204.245	218.839	201.339	216.03	188.09	180.115	174.376	138.765	225.752	259.327	225.795
ANTXR1	957.022	840.552	840.143	426.856	387.269	421.931	203.81	143.845	261.962	974.13	1064.64	825.844	1279.7	1268.18	1142.3	1178.13	1190.22	1131.47	2738.92	2815.68	2850.22
ANTXR2	2792.92	2734.11	2659.97	3912.85	3783.45	3977.41	2090.81	1383.25	2124.42	5208.71	5432.71	5241.24	3495.56	3148.43	3445.26	3847.38	3834.24	3927.05	4778.94	4647.48	4870.55
ANXA1	320.294	326.938	267.45	1851.63	2201.36	1853.91	1495.19	2644.4	1583.09	453.705	440.063	506.993	1619.81	1957.27	1330.39	885.814	816.119	774.95	3348.14	3434.38	3152.86
ANXA11	2339.5	2436.05	2256.85	2324.64	2279.89	2161.36	1772.8	1895.07	1861.58	1809.26	1775.05	1901.22	1727.88	1965.27	1766.21	1957.65	1921.17	1986.48	2317.31	2468.94	2280.41
ANXA13	0	0	0	0	0	0	0	0	0	0	0	0.99022	0	1.00014	0	0	0	0	0	0.971261	0
ANXA2	9056.98	9125.4	8940.21	12651.9	13048.5	11943.3	4815.89	9778.09	4984.24	6456.39	6686.79	7609.84	10743.8	11644.6	10436.7	6610.14	6318.08	6209.2	11442.2	11830	11015.5
ANXA2R	61.7434	51.5676	69.7696	44.2238	40.1546	46.1631	23.7193	81.958	27.8498	78.9535	76.9618	86.1492	50.0504	66.0091	53.9038	66.9281	57.7873	61.9106	79.3741	76.7296	76.8413
ANXA3	326.082	340.346	272.295	499.922	517.548	532.722	148.465	220.785	174.932	278.005	295.02	392.127	733.693	847.117	792.501	231.296	258.522	246.575	432.949	391.418	381.842
ANXA4	343.448	334.158	365.322	279.764	280.19	301.907	330.313	415.644	342.901	315.814	304.887	316.87	338.978	316.044	308.513	231.296	224.052	241.238	330.897	280.694	274.264
ANXA5	2864.31	2655.73	2782.06	3535.02	3262.34	3144.63	2664.46	4147.24	2607.44	2832.32	2968.95	3234.06	4230.39	4238.59	4057.7	2034.42	2047.9	2106.03	3041.99	3247.9	2934.15
ANXA6	4038.4	3975.86	4032.1	5722.18	5622.53	5702.99	5285	4254.29	5565.61	2234.05	2447.98	2397.32	2981.41	3165.44	2869.52	3166.29	3127.61	2984.52	3082.19	3161.45	2990.9
ANXA7	1360.28	1441.83	1368.26	1714.15	1625.81	1708.03	1284.35	1498.66	1253.24	1732.53	1682.31	1832.9	1900.78	1864.26	1734.1	1096.44	1064.5	1039.67	1384.41	1549.16	1428.07
ANXA8	0	0	0	0	0	0	14.0559	5.85414	13.9249	0	0	0	0	0	0	0.984237	1.01381	0	2.06166	0	1.18217
ANXA8L1	0	0	0	0	0	0	3.51397	3.34522	20.8873	0	0	0	1.13751	0	0	1.96847	1.01381	0	2.06166	0	1.18217
ANXA9	8.68266	15.4703	6.78316	12.498	5.35395	8.30935	29.8687	30.9433	20.017	8.89617	9.86689	12.8729	1.13751	12.0017	6.88134	19.6847	20.2762	21.3485	9.27749	11.6551	16.5504
AOAH	2.89422	3.09406	1.93805	11.5367	11.6002	7.38609	7.90642	10.0357	4.35153	5.5601	2.96007	0	0	0	0	3.93695	12.1657	14.9439	2.06166	5.82756	1.18217
AOC1	0.96474	0	0.969023	0.961388	0	0	2.63547	0	0	1.11202	0.986689	0.99022	1.13751	0	1.14689	3.93695	2.02762	2.13485	0	0.971261	0
AOC2	29.9069	35.066	34.8848	24.9961	16.0618	28.6211	31.6257	27.5981	23.4983	37.8087	29.6007	28.7164	109.201	81.0112	111.248	67.9124	43.5939	22.4159	35.0483	47.5918	67.3839
AOC3	29.9069	60.8498	31.9778	82.6793	99.048	70.1679	54.4665	42.6516	88.7712	61.1612	48.3478	52.4817	45.5003	65.009	45.8756	83.6602	75.0221	90.731	55.6649	52.4481	57.9265
AOPEP	74.285	80.4454	86.243	50.9536	50.8625	72.0144	74.6718	97.8478	78.3276	58.9371	55.2546	51.4915	96.6882	74.0102	98.6325	92.5183	85.1602	75.7871	121.638	108.781	81.57
AOX1	11.5769	14.4389	14.5353	4.80694	17.8465	17.542	0	0	2.61092	12.2322	12.827	23.7653	233.189	371.051	230.525	1.96847	2.02762	1.06742	68.0349	57.3044	52.0156
AP1AR	520.96	467.202	442.843	495.115	488.101	532.722	518.31	648.137	452.559	560.459	575.24	602.054	634.73	640.088	652.58	437.986	435.939	415.228	450.474	431.24	494.148
AP1B1	10548.5	11048.9	10901.5	11430.9	10846.2	11193.6	6810.94	6665.36	6874.55	5919.29	5760.29	6038.36	4456.76	4463.62	4521.04	3020.62	3065.77	2685.64	3417.21	3684.96	3658.83
AP1G1	1854.23	1802.8	1765.56	1733.38	1673.11	1819.75	1928.29	1034.51	1831.99	2331.91	2218.08	2225.02	2380.81	2372.33	2382.09	2123.98	2134.07	2155.13	2487.4	2249.44	2319.42
AP1G2	624.187	687.912	757.776	460.505	482.747	437.626	834.567	320.305	809.385	443.696	422.303	482.237	298.027	263.036	271.813	1050.18	994.55	958.546	375.223	422.498	424.4
AP1M1	1130.68	1046.82	1227.75	1444	1305.47	1211.32	1152.58	861.395	1139.23	1288.83	1269.87	1341.75	1616.4	1632.23	1507.01	1340.53	1389.94	1278.77	1491.61	1638.52	1450.53
AP1M2	5.78844	8.25081	8.72121	17.305	28.5544	21.235	6.14944	5.85414	5.22184	1.11202	0.986689	0	0	0	0	0.984237	1.01381	1.06742	0	0.971261	1.18217
AP1S1	754.427	738.448	759.714	858.519	868.231	866.943	549.936	1059.6	574.402	600.491	638.388	646.614	729.143	800.111	685.84	511.803	485.616	543.319	566.958	586.641	514.245
AP1S2	1759.69	1728.55	1555.28	2748.61	2791.19	2906.43	2190.96	2707.96	2212.32	2065.02	2099.67	2271.57	1768.83	1785.25	1739.83	1620.05	1737.67	1642.77	1383.38	1414.16	1372.5
AP1S3	12.5416	8.25081	6.78316	5.76833	11.6002	12.9257	15.8128	12.5446	8.70306	16.6803	23.6805	19.8044	13.6501	15.0021	10.322	27.5586	23.3177	26.6856	16.4933	20.3965	23.6435
AP2A1	3621.63	3740.71	3741.4	4278.18	4134.14	4022.65	5422.05	4785.34	5623.92	2890.14	2828.84	2878.57	2126	2242.31	2122.89	3746.99	3568.62	3473.4	2933.75	3034.22	2947.16
AP2A2	6343.17	6715.13	6874.25	3544.64	3361.39	3451.15	3716.02	3563.5	3663.99	5386.63	5115	5176.87	4048.39	4163.58	3954.48	5725.31	5513.11	5521.78	3952.21	4087.07	4177.8
AP2B1	6303.61	6461.42	6437.22	4962.68	4910.46	5426.93	5838.45	3706.51	5764.91	7172.53	6820	6910.75	7043.45	7137.99	7088.93	6811.91	7082.49	7003.37	6978.73	7129.05	7178.16
AP2M1	8337.29	8176.56	8580.7	8585.19	8189.75	7947.44	8330.73	7194.74	9099.05	7153.63	7333.08	7084.04	7325.56	7431.03	6958.18	6915.25	6762.13	6621.23	7601.36	7943.94	7227.81
AP2S1	2021.13	1939.97	2062.08	3436.96	3176.67	2841.8	2871.79	15322	3146.16	1842.62	1805.64	1894.29	2100.98	2395.33	2307.54	1422.22	1385.88	1324.67	1661.7	1821.11	1670.41
AP3B1	1515.61	1474.83	1450.63	1573.79	1602.61	1755.12	1588.31	864.74	1578.74	1487.88	1414.91	1469.49	1342.26	1278.18	1298.28	1129.9	1161.83	1316.13	1255.55	1195.62	1190.45
AP3B2	12.5416	19.5957	20.3495	8.65249	7.13859	12.0024	10.5419	9.19936	7.83276	8.89617	5.92014	8.91198	30.7127	18.0025	9.17512	16.732	16.221	18.1462	25.7708	27.1953	17.7326
AP3D1	5588.74	5579.61	5598.05	4681	4458.05	4608	5292.03	3219.78	5403.73	5911.5	5659.65	6135.4	5700.06	5686.79	5536.04	5012.72	5011.27	4951.78	4970.67	5195.27	5200.38
AP3M1	1333.27	1361.38	1287.83	1466.12	1382.21	1550.16	1431.06	549.453	1505.63	1503.45	1502.73	1454.63	1657.35	1653.23	1667.58	1292.3	1333.16	1275.57	1548.31	1398.62	1438.7
AP3M2	294.246	304.249	323.654	267.266	238.251	258.513	369.845	275.981	365.529	389.207	351.261	354.499	882.707	906.125	923.246	387.79	365.986	328.766	554.588	601.21	631.281
AP3S1	848.971	948.844	898.284	995.036	1021.71	1001.74	734.419	1578.95	695.375	644.972	755.804	732.763	746.206	720.099	739.744	601.369	642.757	667.14	717.459	714.848	667.928
AP3S2	392.649	366.13	359.507	382.632	391.73	390.54	320.649	255.91	305.477	414.784	413.423	380.245	415.191	413.057	394.53	360.231	390.318	381.07	382.439	334.114	347.559
AP4B1	222.855	240.305	200.588	233.617	228.435	185.576	295.173	592.104	282.85	266.885	300.94	289.144	345.803	400.055	379.621	403.537	383.221	414.16	419.549	496.314	379.478
AP4E1	328.012	347.566	288.769	313.412	311.421	355.456	344.369	153.044	306.348	283.565	296.994	269.34	274.14	266.037	270.666	292.319	341.655	287.137	269.047	231.16	283.722
AP4M1	199.701	188.737	219.968	174.011	167.757	177.266	214.352	224.13	213.225	209.06	242.726	233.692	228.639	232.032	236.259	263.776	207.831	204.945	226.783	229.218	235.252
AP4S1	215.137	215.553	199.619	213.428	220.404	207.734	188.876	387.21	238.464	229.076	251.606	236.663	244.564	217.03	247.728	313.972	304.144	299.946	240.184	244.758	236.435
AP5B1	915.539	874.586	861.461	612.404	527.364	592.734	559.599	567.015	570.051	1015.28	923.541	1081.32	941.857	1010.14	928.981	584.637	603.218	553.993	705.089	655.601	779.052
AP5M1	896.244	992.16	831.422	1373.82	1349.19	1490.14	2224.34	1452.66	2221.89	1026.4	995.57	1033.79	848.581	825.114	834.936	1344.47	1456.85	1490.12	956.612	903.272	938.646
AP5S1	146.641	156.765	178.3	192.278	193.634	181.883	244.221	162.243	267.184	204.612	212.138	202.005	170.626	201.028	149.096	270.665	274.743	276.463	161.841	181.626	153.683
AP5Z1	1176.98	1154.08	1252.95	750.844	770.076	673.058	1325.64	2271.41	1448.19	1630.22	1696.12	1753.68	2313.69	2437.34	2305.25	1665.33	1549.1	1479.45	1844.16	2027.02	1918.67
APAF1	1316.87	1384.07	1310.12	977.731	961.926	1094.06	712.457	389.718	724.965	1272.15	1292.56	1203.12	1192.11	1253.17	1275.34	1158.45	1154.73	1181.64	1412.24	1364.62	1461.17
APBA1	81.0382	77.3514	81.3979	99.9843	117.787	125.564	60.6159	61.8866	87.0306	60.0491	74.9884	52.4817	32.9878	41.0057	38.9943	55.1173	49.6768	43.7644	59.7883	70.902	88.663
APBA2	252.762	309.406	267.45	362.443	351.576	359.149	299.566	279.326	298.515	246.869	240.752	231.712	452.728	438.061	408.293	491.134	475.478	501.689	303.065	301.091	309.729
APBA3	444.745	423.886	445.751	434.547	452.408	350.839	325.92	457.459	293.293	385.871	386.782	398.069	395.853	402.056	384.208	439.954	434.925	380.003	369.038	363.252	424.4
APBB1	1606.29	1554.25	1625.05	1530.53	1439.32	1440.29	974.247	1083.02	1014.78	1583.52	1410.97	1418.99	1334.3	1310.18	1275.34	1533.44	1605.88	1607.54	1436.98	1454.95	1386.69
APBB1IP	4.8237	1.03135	6.78316	5.76833	5.35395	5.53957	76.4288	51.0146	60.9214	3.33606	2.96007	0	0	0	0	3.93695	3.04144	1.06742	4.12333	1.94252	1.18217
APBB2	1419.13	1442.86	1401.21	1086.37	1076.14	1210.4	725.634	333.686	697.115	1460.08	1352.75	1316.99	1396.86	1269.18	1259.29	1601.35	1626.15	1618.21	1599.85	1417.07	1547.46
APBB3	141.817	167.079	166.672	121.135	124.925	133.873	444.517	165.589	405.563	186.82	184.511	194.083	200.202	190.026	212.175	634.833	593.08	552.925	364.915	443.866	437.404
APC	1139.36	1165.43	1112.44	905.627	886.078	1002.66	1586.56	904.883	1544.79	1445.63	1417.87	1404.13	1503.79	1493.21	1432.47	1351.36	1526.8	1419.67	1628.71	1425.81	1575.84
APC2	75.2497	85.6022	90.1191	42.3011	30.339	35.0839	31.6257	15.8898	31.331	90.0737	94.7222	74.2665	121.713	89.0123	112.395	142.714	120.644	132.361	77.3124	48.563	82.7521
APCDD1	90.6856	90.759	75.5838	380.71	406.9	376.691	172.184	147.19	205.392	240.197	215.098	239.633	155.839	152.021	173.18	439.954	503.865	462.194	491.707	484.659	457.501
APCDD1L	0.96474	2.0627	0.969023	1.92278	4.46162	2.76978	1.75698	3.34522	6.09214	1.11202	0.986689	0	3.41253	2.00028	1.14689	0	0	0	1.03083	1.94252	2.36435
APCS	0	0	0	0	4.46162	0	0	0	0	0	0	0	0	0	0	0	0	0	0	0	0
APEH	1297.58	1120.05	1211.28	1744.92	1792.68	1724.65	978.64	992.695	978.224	1468.98	1370.51	1506.12	1291.07	1164.16	1304.01	747.036	680.268	707.702	1077.22	1139.29	1156.17
APELA	0.96474	1.03135	0	3.84555	4.46162	5.53957	25.4763	25.0892	26.1092	0	1.97338	0	0	0	0	3.93695	2.02762	7.47197	0	0	0
APEX1	2533.41	2483.49	2555.31	3117.78	3225.75	2906.43	4246.63	7984.21	4471.63	2401.97	2509.15	2315.13	2678.83	2531.35	2497.93	1647.61	1530.86	1400.46	2158.56	2141.63	2004.97
APEX2	610.681	569.306	559.126	446.084	409.577	417.314	413.77	486.73	422.969	418.12	411.449	396.088	378.79	401.055	397.971	374.01	381.193	358.654	395.839	396.274	365.292
APH1A	4642.33	4739.06	4985.62	4646.39	4828.37	4602.46	3983.08	4998.6	3976.43	4820.61	5046.92	5331.35	3840.23	4178.58	3971.68	4269.62	4206.31	4137.33	4001.69	4087.07	3853.89
APH1B	431.239	413.572	418.618	422.049	377.453	485.636	383.901	319.469	414.266	579.363	562.413	532.738	300.302	265.037	274.107	430.112	445.063	476.071	449.443	477.86	456.319
API5	2253.63	2168.93	2245.23	2517.87	2598.45	2573.13	1976.61	1665.92	1970.37	2192.91	2298.99	2167.59	2677.7	2575.36	2751.39	1716.51	1847.17	1815.69	2097.74	1969.72	2034.52
APIP	193.913	172.236	170.548	181.702	201.665	187.422	168.67	466.659	136.638	130.106	147.017	137.641	166.076	155.021	185.796	114.172	111.519	99.2704	122.669	123.35	120.582
APLF	208.384	212.458	237.411	235.54	290.005	276.055	212.595	296.889	206.263	162.355	151.95	138.631	159.251	194.027	178.915	113.187	87.1878	115.282	77.3124	95.1836	95.756
APLN	414.838	435.23	345.941	168.243	188.28	179.113	7.02793	2.50892	5.22184	1261.03	1804.65	2507.24	16758.9	23257.2	18289.5	2039.34	2071.22	1957.66	21011.4	21864.1	19221
APLNR	1273.46	1108.7	1183.18	16595.5	14989.3	16393.4	24244.6	26802.8	24089.2	423.68	624.574	185.171	11.3751	1.00014	8.02823	624.007	588.011	602.027	124.731	119.465	91.0273
APLP1	91.6503	92.8217	94.9642	130.749	128.495	98.789	113.325	132.973	120.973	33.3606	28.614	24.7555	12.5126	5.00069	12.6158	90.5498	81.105	77.9219	25.7708	24.2815	37.8295
APLP2	24683.8	23718	23936.8	20832.3	20896.4	20785.4	14147.2	10392.8	14555.9	31443.5	31350.1	31886.1	16551.9	16778.3	15994.5	33170.8	34630.8	34058.3	27907.7	28234.5	28022.2
APMAP	2903.87	2725.86	2760.75	2321.75	2256.69	2066.26	1327.4	1588.14	1419.47	2910.16	2863.37	3067.7	2538.92	2547.35	2452.05	3048.18	3297.93	3111.54	2974.98	2979.83	2791.11
APOA1	158.217	116.543	128.88	146.131	118.679	107.098	92.2416	559.489	130.546	26.6885	33.5474	23.7653	2.27502	0	4.58756	134.841	105.436	90.731	14.4316	13.5977	5.91087
APOA2	5.78844	8.25081	4.84511	31.7258	23.2004	24.0048	2.63547	3.34522	1.74061	0	0	0	0	0	0	0	0	0	0	0	0
APOA5	0	0	0.969023	0.961388	0.892324	0	0	0	0	0	0	0	0	0	3.44067	0	0	0	0	0	0
APOB	260.48	307.343	254.853	236.501	217.727	310.216	447.152	139.663	457.781	300.246	303.9	264.389	98.9633	89.0123	84.8699	305.114	385.249	357.587	46.3874	41.7642	52.0156
APOBEC2	0.96474	6.18811	3.87609	2.88416	0.892324	6.46283	4.39246	0	3.48122	1.11202	4.93345	2.97066	5.68754	4.00055	5.73445	3.93695	7.09668	3.20227	2.06166	2.91378	3.54652
APOBEC3B	22.189	21.6584	15.5044	79.7952	69.6013	76.6307	34.2612	40.979	38.2935	7.78415	9.86689	9.9022	4.55003	4.00055	6.88134	12.7951	4.05525	1.06742	1.03083	0.971261	5.91087
APOBEC3C	223.82	215.553	206.402	390.323	434.562	381.307	454.18	500.111	521.313	149.011	102.616	108.924	50.0504	64.0088	64.2258	124.998	103.409	106.742	46.3874	49.5343	41.3761
APOBEC3D	4.8237	9.28217	2.90707	6.72971	12.4925	11.0791	19.3268	8.36306	19.1467	2.22404	2.96007	0.99022	3.41253	4.00055	1.14689	0.984237	3.04144	0	0	0	1.18217
APOBEC3F	111.91	90.759	114.345	108.637	95.4787	117.254	221.38	310.269	226.28	55.601	47.3611	38.6186	23.8877	27.0037	21.7909	49.2119	46.6353	50.1689	8.24666	18.454	11.8217
APOBEC3G	26.048	30.9406	32.9468	51.9149	41.0469	53.5492	138.802	109.556	130.546	3.33606	1.97338	5.94132	1.13751	1.00014	0	0	4.05525	0	0	0	1.18217
APOBEC3H	10.6121	6.18811	7.75218	0.961388	3.5693	2.76978	10.5419	20.0713	9.57337	0	0	0	0	0	0	0	0	0	0	0	0
APOBEC4	0	0	0	0	0	0	0	0	0	0	0	0.99022	0	0	0	0	0	0	1.03083	0.971261	1.18217
APOBR	6.75318	6.18811	7.75218	4.80694	10.7079	4.61631	47.4385	54.3599	44.3856	10.0082	13.8137	4.9511	3.41253	1.00014	1.14689	5.90542	9.12431	8.53939	1.03083	5.82756	5.91087
APOC1	599.104	596.121	572.693	762.381	684.413	658.285	311.864	846.341	323.754	155.683	167.737	180.22	42.0878	45.0062	34.4067	41.338	39.5387	41.6295	28.8633	19.4252	17.7326
APOC2	0	0	0.969023	0	0	0	0	1.67261	0	0	0	0	0	0	0	0	0	0	0	0	0
APOC4-APOC2	0	0	0	0	0	0	0.878492	0.836306	0.870306	4.44808	0.986689	0	0	0	0	0	0	0	0	0	0
APOD	575.95	551.773	544.591	33.6486	26.7697	30.4676	1.75698	17.5624	10.4437	1036.4	948.208	998.142	159.251	174.024	167.446	884.829	904.32	845.4	258.739	318.574	239.981
APOE	13055.8	11905.9	12349.2	13267.2	12585.3	11240.7	8923.72	40152.7	11129.5	5084.16	5062.7	5311.54	629.042	545.075	545.92	3055.07	3087.06	2764.63	1146.29	951.836	915.002
APOF	0	0	0	0.961388	0	0	0.878492	0	0	0	1.97338	0	0	0	0	0.984237	0	0	0	0	0
APOL1	13.5064	12.3762	7.75218	15.3822	22.3081	9.23262	43.9246	49.342	32.2013	11.1202	2.96007	6.93154	4.55003	2.00028	8.02823	36.4168	40.5525	34.1576	7.21582	3.88504	5.91087
APOL2	54.0255	68.0692	70.7387	197.084	161.511	177.266	891.669	1238.57	860.733	16.6803	16.7737	11.8826	4.55003	6.00083	4.58756	81.6917	62.8563	56.5735	30.925	20.3965	16.5504
APOL3	11.5769	16.5016	4.84511	16.3436	15.1695	24.0048	12.2989	27.5981	19.1467	6.67213	10.8536	10.8924	2.27502	4.00055	3.44067	18.7005	16.221	20.281	6.18499	16.5114	8.27521
APOL4	18.3301	16.5016	26.1636	39.4169	33.016	27.6978	18.4483	33.4522	23.4983	6.67213	4.93345	0.99022	0	0	0	36.4168	32.442	37.3598	1.03083	3.88504	1.18217
APOL5	0	0	1.93805	0	0	0	0	0	0	0	0	0	0	0	0	0	0	0	0	0	0
APOL6	0	0	0	0	0.892324	0.923262	8.78492	7.52675	13.0546	0	0	0	0	0	0	0	1.01381	0	0	0	0
APOLD1	309.682	226.897	269.388	428.779	412.254	486.559	468.236	310.269	442.986	226.852	237.792	173.289	295.752	219.03	214.468	162.399	168.293	218.822	136.07	118.494	148.954
APOM	0	6.18811	3.87609	6.72971	4.46162	7.38609	9.66341	10.872	6.09214	3.33606	1.97338	0.99022	5.68754	8.00111	1.14689	5.90542	6.08287	4.26969	3.0925	5.82756	7.09304
APOO	123.487	106.229	106.593	161.513	180.249	180.036	116.839	250.892	98.3446	86.7376	97.6822	84.1687	150.151	124.017	147.949	66.9281	75.0221	80.0568	72.1582	85.4709	89.8452
APOOL	200.666	178.424	178.3	250.922	237.358	257.59	358.425	244.201	317.662	225.74	225.952	218.839	311.677	328.045	309.66	269.681	258.522	255.114	290.695	294.292	291.997
APP	43427.8	43496.2	42323	30282.8	28860.4	29588.7	21637.2	13927.8	22296.4	31404.6	32046.7	31044.4	25550.7	26316.6	24682.2	31951.3	31874.2	31339.6	32602.1	32637.3	32581.9
APPBP2	846.077	879.743	844.988	770.072	723.675	799.544	909.239	645.628	832.013	985.251	1118.91	1039.73	897.494	924.128	922.1	1092.5	1168.93	1136.81	1101.96	935.324	1066.32
APPL1	1154.79	1217	1160.89	1037.34	1063.65	1254.71	926.809	682.425	855.511	997.483	932.421	881.296	1021.48	1014.14	971.416	798.217	861.74	822.984	893.731	885.79	926.824
APPL2	630.94	613.654	650.214	532.609	535.395	549.341	495.469	378.846	554.385	546.002	492.358	514.915	506.191	513.071	483.988	704.714	724.876	628.713	630.869	607.038	612.366
APRT	656.023	646.658	737.426	810.45	757.583	670.288	882.005	2640.22	923.395	683.893	717.323	789.206	743.931	851.118	797.089	510.819	519.072	510.229	745.292	718.733	689.207
APTX	339.589	367.161	380.826	371.096	433.67	408.082	435.732	833.797	425.58	341.39	345.341	343.606	485.716	513.071	504.632	367.121	313.268	338.373	381.408	400.159	372.385
AQP1	103.227	80.4454	80.4289	123.058	98.1557	139.412	192.39	183.151	272.406	159.019	166.751	180.22	186.551	173.024	181.209	534.441	502.851	551.858	589.636	453.579	464.594
AQP10	1.92948	0	0	3.84555	0	3.69305	8.78492	7.52675	7.83276	0	0.986689	1.98044	0	0	0	1.96847	0	0	0	0	0
AQP11	7.71792	5.15676	8.72121	8.65249	5.35395	5.53957	13.1774	14.2172	18.2764	12.2322	1.97338	4.9511	2.27502	12.0017	10.322	15.7478	10.1381	4.26969	14.4316	8.74135	11.8217
AQP12B	0	0	0	0	2.67697	0	0	0	0	0	0	0	0	0	0	0	0	0	0	0	0
AQP2	0.96474	0	0	0	0	0	0	0	0	0	0	0	0	0	0	0	0	0	0	0	0
AQP3	25.0832	28.8778	24.2256	54.7991	51.7548	52.6259	29.8687	13.3809	26.9795	20.0164	16.7737	14.8533	1.13751	2.00028	4.58756	14.7636	10.1381	9.60681	6.18499	2.91378	4.72869
AQP4	3.85896	7.21946	3.87609	9.61388	4.46162	0.923262	2.63547	4.18153	1.74061	1.11202	2.96007	1.98044	0	1.00014	0	6.88966	5.06906	6.40454	5.15416	0	3.54652
AQP5	4.8237	3.09406	1.93805	1.92278	0.892324	1.84652	2.63547	1.67261	1.74061	0	1.97338	0	0	1.00014	1.14689	5.90542	4.05525	4.26969	8.24666	2.91378	2.36435
AQP6	0	1.03135	0	0.961388	0.892324	2.76978	3.51397	0.836306	0.870306	0	0.986689	0.99022	0	0	0	0	0	0	0	0.971261	0
AQP7	0	0	0	1.92278	0	0	3.51397	0.836306	2.61092	0	0	0	0	0	0	0	2.02762	0	0	0	1.18217
AQP8	0	0	0	0.961388	0	0	0	0	0	0	0	0	0	1.00014	0	0	0	0	1.03083	0	1.18217
AQP9	0	0	0	0	0	0	0	0.836306	0	0	0	0	0	0	0	0	0	0	0	0	0
AQR	1491.49	1405.73	1400.24	1562.26	1515.17	1675.72	1307.2	571.197	1298.5	3887.63	4022.73	4102.48	2190.84	2102.29	2119.45	4392.65	4701.05	4792.73	3019.31	2896.3	3034.64
AR	186.195	212.458	237.411	197.084	187.388	216.966	614.944	291.871	569.18	87.8497	85.842	44.5599	23.8877	22.003	16.0565	103.345	113.547	112.079	49.4799	56.3331	62.6552
ARAF	626.116	668.316	661.843	741.23	766.507	712.758	961.07	738.458	913.821	727.262	682.789	774.352	691.605	762.105	734.01	1010.81	1011.78	950.007	791.679	904.244	880.719
ARAP1	2168.74	2190.59	2339.22	2155.43	2102.32	2051.49	1904.57	1364.01	2068.72	1873.76	1974.37	2105.21	2257.95	2114.29	2202.03	1603.32	1525.79	1557.37	1758.6	1763.81	1896.21
ARAP2	0.96474	0	0	18.2664	18.7388	14.7722	114.204	58.5414	90.5118	0	0.986689	4.9511	11.3751	11.0015	8.02823	0.984237	1.01381	0	2.06166	1.94252	1.18217
ARAP3	7937.88	8341.57	7840.36	3537.91	3435.45	3404.99	2727.72	1391.61	2638.77	5298.78	5509.67	5471.96	5561.28	5225.72	5361.71	7223.32	6940.56	6833.65	5301.57	5297.26	5631.87
ARC	5.78844	11.3449	11.6283	81.718	50.8625	60.012	82.5782	33.4522	54.8293	6.67213	7.89352	5.94132	13.6501	16.0022	5.73445	4.92119	1.01381	9.60681	8.24666	4.8563	4.72869
ARCN1	3036.04	3211.63	3011.72	3463.88	3262.34	3528.71	2927.13	1187.55	3110.47	4428.07	4273.35	4565.91	5077.84	5030.7	5073.84	3910.38	4130.27	4066.88	4140.85	4143.4	4301.93
AREG	0.96474	6.18811	0.969023	0	0	1.84652	0	0.836306	0.870306	0	0.986689	0.99022	1.13751	5.00069	1.14689	0	1.01381	3.20227	0	0	2.36435
AREL1	848.971	897.276	873.09	800.836	833.431	812.47	754.624	453.278	793.719	920.753	813.032	810.99	1060.16	979.135	1006.97	999.001	996.577	1058.88	1030.83	938.238	1013.12
ARF1	7206.61	7290.63	7335.5	7768.97	7754.3	7615.06	6332.17	5686.04	6521.2	7619.57	7866.87	8334.68	9825.8	10192.4	9786.41	6078.65	6106.19	6037.35	7974.52	8197.44	7732.6
ARF3	4689.6	4682.34	4848.02	4371.43	4364.36	4650.47	4130.67	2886.09	4209.67	5713.56	5557.03	5521.47	5323.54	5453.75	5335.33	4895.6	4679.76	4898.41	5173.75	5081.64	5246.49
ARF4	2790.03	2559.81	2573.72	2970.69	3011.59	2735.62	2010.87	3152.87	2182.73	2818.97	2854.49	2973.63	3593.39	3587.5	3509.48	2455.67	2572.04	2598.11	3056.42	3102.21	2963.71
ARF5	4129.09	4331.68	4387.74	3186.04	3402.43	2920.28	2127.71	6812.55	2164.45	3294.92	3070.58	3171.68	2982.55	3428.47	3261.76	2576.73	2722.09	2635.47	2548.22	2696.22	2438.82
ARF6	2288.36	2232.88	2135.73	2248.69	2347.71	2316.46	1981.88	2242.14	1976.47	2530.96	2539.74	2575.56	2711.82	2852.39	2876.4	1781.47	1885.69	1932.04	2677.07	2575.78	2483.75
ARFGAP1	1894.75	1917.28	1918.67	1649.74	1721.29	1450.44	1855.37	2818.35	1893.79	1778.12	1712.89	1780.42	2072.54	2140.3	2044.9	2891.69	2601.44	2415.58	2297.72	2569.96	2476.65
ARFGAP2	1456.76	1471.74	1475.82	1621.86	1656.15	1628.63	1972.21	2504.74	1936.43	1630.22	1598.44	1664.56	1535.64	1539.21	1610.23	1623.99	1626.15	1552.03	1589.54	1652.11	1592.39
ARFGAP3	456.322	483.704	452.534	562.412	571.088	566.883	448.031	652.318	438.634	638.3	566.36	636.712	734.831	744.103	707.631	539.362	473.45	520.903	607.16	606.067	567.443
ARFGEF1	2006.66	2143.15	2005.88	1684.35	1681.14	1901	1264.15	789.473	1138.36	2304.11	2431.2	2389.4	1904.19	1954.27	1840.76	1964.54	2164.49	2215.97	1955.49	1844.42	1949.4
ARFGEF2	997.541	1040.63	1092.09	985.422	1002.08	1122.69	989.181	556.143	991.279	1497.89	1498.78	1565.54	1972.44	1867.26	1882.05	1197.82	1177.04	1201.92	1394.72	1181.05	1452.89
ARFGEF3	96.474	117.574	93.9952	121.135	130.279	132.026	34.2612	4.18153	31.331	333.606	336.461	359.45	489.129	428.059	409.44	123.03	154.099	172.923	391.716	372.964	422.036
ARFIP1	782.404	721.946	694.789	796.029	835.215	806.007	682.588	989.35	616.177	844.024	816.979	791.186	788.294	762.105	746.625	685.029	701.558	707.702	711.274	667.256	613.548
ARFIP2	396.508	369.224	397.299	503.767	452.408	435.779	670.289	659.845	666.655	457.041	427.237	510.954	467.516	521.072	489.722	498.024	499.809	535.847	439.134	497.285	403.121
ARFRP1	515.171	501.237	577.538	485.501	493.455	418.237	539.394	1566.4	609.214	729.486	723.243	759.499	895.219	829.115	848.699	754.91	667.088	699.163	812.296	839.169	786.145
ARG1	0	0	0	0	0.892324	1.84652	0	0.836306	0	0	0	0	0	0	1.14689	0.984237	0	0	2.06166	0	1.18217
ARG2	127.346	123.762	109.5	306.683	284.651	300.983	221.38	150.535	234.983	149.011	173.657	186.161	194.514	164.023	174.327	64.9597	78.0635	65.1128	77.3124	100.04	81.57
ARGFX	0.96474	0	0	0	0	0	0	0	0	0	0	0	0	0	0	0.984237	1.01381	0	0	0	0
ARGLU1	4891.23	5411.5	5613.55	3365.82	3273.05	3193.56	7710.52	4731.82	6544.7	5026.33	5345.88	5075.87	7463.19	6676.92	7496.07	14397.4	13499.9	13658.8	7031.31	7389.35	7556.45
ARHGAP1	1746.18	1704.82	1796.57	1656.47	1485.72	1556.62	1402.95	378.846	1420.34	2035	1940.82	1889.34	2074.82	2166.3	2025.41	2562.95	2357.11	2477.49	2468.84	2806.94	2637.43
ARHGAP10	112.875	105.198	122.097	135.556	107.971	135.719	209.959	166.425	208.003	120.098	125.31	104.963	123.988	99.0137	104.367	101.376	124.699	106.742	140.193	120.436	104.031
ARHGAP11A	305.823	343.44	310.087	637.4	669.243	727.53	183.605	247.546	190.597	286.901	322.647	233.692	48.9129	51.007	51.61	162.399	164.238	160.114	72.1582	90.3272	111.124
ARHGAP11B	13.5064	6.18811	17.4424	18.2664	15.1695	16.6187	16.6913	28.4344	11.314	12.2322	4.93345	5.94132	1.13751	1.00014	4.58756	13.7793	19.2624	10.6742	7.21582	5.82756	11.8217
ARHGAP12	966.67	963.282	904.098	916.203	1014.57	1147.61	644.813	505.965	627.491	1103.12	1046.88	1073.4	774.643	794.11	705.337	993.096	1037.13	1097.31	847.344	844.997	872.444
ARHGAP15	0.96474	2.0627	0	3.84555	6.24627	8.30935	0.878492	3.34522	2.61092	0	0.986689	0.99022	0	0	0	0.984237	0	0	0	0	0
ARHGAP17	2084.8	2202.97	2353.76	1636.28	1500	1686.8	1973.97	1506.19	1896.4	2320.79	2320.69	2369.6	2067.99	2076.29	2026.55	2560	2407.8	2523.39	2131.76	2291.2	2266.23
ARHGAP18	1426.85	1386.14	1368.26	206.698	238.251	266.823	222.258	255.073	234.112	2294.1	2342.4	2608.24	2869.93	2694.37	2899.34	1262.78	1377.77	1321.47	2470.9	2353.36	2502.66
ARHGAP19	599.104	528.052	525.21	904.666	872.693	996.199	618.458	592.941	583.105	544.89	599.907	575.318	534.629	555.077	564.27	478.339	538.334	471.801	402.024	407.93	429.129
ARHGAP19-SLIT1	0	0	0.969023	0	0	3.69305	0	0	0.870306	0	0	2.97066	2.27502	0	0	0	2.02762	4.26969	2.06166	0.971261	3.54652
ARHGAP20	0	0	0.969023	3.84555	2.67697	1.84652	2.63547	0	0.870306	0	2.96007	0.99022	7.96256	1.00014	5.73445	3.93695	3.04144	0	11.3392	6.79883	8.27521
ARHGAP21	2278.72	2343.23	2216.16	1802.6	1694.52	2063.49	1749.96	561.161	1746.7	2284.09	2315.76	2405.24	2493.42	2529.35	2429.11	1935.01	1989.1	2025.97	2332.77	2230.01	2283.96
ARHGAP22	11.5769	6.18811	17.4424	31.7258	38.3699	15.6954	53.588	122.937	73.976	22.2404	21.7072	7.92176	10.2376	4.00055	0	13.7793	4.05525	14.9439	19.5858	15.5402	10.6396
ARHGAP23	1733.64	1865.72	1791.72	4121.47	3944.97	4024.5	2996.53	975.132	3010.39	2512.06	2889.03	2892.43	4718.39	4816.67	4508.42	4298.17	4100.87	4041.27	5456.19	5327.37	5434.45
ARHGAP24	25.0832	31.9719	45.5441	107.675	107.971	108.022	128.26	61.0503	135.768	13.3443	12.827	9.9022	0	1.00014	1.14689	53.1488	52.7182	40.5621	10.3083	9.71261	11.8217
ARHGAP25	10.6121	15.4703	21.3185	25.9575	18.7388	23.0815	26.3547	34.2885	30.4607	13.3443	10.8536	13.8631	50.0504	60.0083	52.7569	14.7636	11.1519	9.60681	27.8325	12.6264	20.0969
ARHGAP26	790.122	872.524	826.577	535.493	547.887	636.127	377.751	158.062	292.423	1057.53	1110.03	1118.95	946.407	889.123	956.506	1313.96	1387.91	1342.82	1017.43	1029.54	1091.15
ARHGAP27	2542.09	2523.72	2758.81	1747.8	1719.51	1609.24	1722.72	873.103	1825.9	3600.72	3578.72	4050.99	3956.26	3845.53	3743.45	3448.77	3266.5	3304.74	3361.54	3334.34	3444.85
ARHGAP28	8850.53	9422.43	8811.32	4319.52	4198.39	4827.73	4487.33	1742.02	4429.86	8952.88	8454.94	7767.29	4829.86	4307.6	4969.47	7301.07	7767.83	8457.2	4057.35	3749.07	3940.18
ARHGAP29	7360	7681.51	7247.32	4759.83	4775.72	5294.9	2982.48	1358.16	2932.06	7780.81	7640.92	8371.32	14364.5	14086.9	14285.7	6183.96	6756.04	6866.74	8673.42	8107.11	8466.73
ARHGAP30	8.68266	4.12541	1.93805	32.6872	19.6311	31.3909	14.9344	21.7439	28.7201	2.22404	3.94676	0	1.13751	2.00028	2.29378	2.95271	2.02762	2.13485	0	1.94252	0
ARHGAP31	5374.57	5430.07	5393.58	4456.03	4078.81	4915.44	3304.01	612.176	3203.6	7463.88	7291.63	7579.15	5462.32	5376.74	5430.52	6839.47	7252.81	7113.31	6293.23	5892.64	6445.21
ARHGAP32	346.342	337.252	312.994	275.918	206.127	274.209	448.909	121.264	408.174	280.229	275.286	249.536	505.054	474.065	477.106	261.807	277.784	243.373	307.188	302.062	307.365
ARHGAP33	140.852	162.954	178.3	336.486	301.606	263.13	250.37	154.717	203.652	118.986	137.15	114.866	39.8128	28.0039	38.9943	436.017	471.423	441.913	169.056	169.971	212.791
ARHGAP35	4193.73	4123.34	4173.58	2482.3	2612.73	2899.96	2235.76	1043.71	2301.09	4559.29	4660.13	4534.22	7245.93	7129.99	6963.92	2608.23	2703.84	2652.55	4017.15	3836.48	4203.81
ARHGAP36	0.96474	0	1.93805	0	0	0	0	0.836306	0	7.78415	2.96007	2.97066	1.13751	0	0	0	0	0	1.03083	1.94252	0
ARHGAP39	290.387	282.59	307.18	217.274	185.603	180.036	347.883	257.582	395.119	296.91	276.273	292.115	502.779	484.067	465.637	354.325	344.696	277.53	380.377	465.234	424.4
ARHGAP4	2409.92	2268.97	2418.68	859.481	953.895	770	514.796	602.14	536.979	2446.45	2382.85	2451.79	1882.58	1936.27	1855.67	2313.94	2246.61	2094.29	2144.13	2246.53	2107.82
ARHGAP40	13.5064	13.4076	11.6283	10.5753	9.81557	7.38609	5.27095	0	2.61092	0	7.89352	0.99022	1.13751	0	1.14689	2.95271	1.01381	0	0	0	1.18217
ARHGAP42	323.188	274.34	302.335	523.956	557.703	601.043	732.662	276.817	746.723	207.948	213.125	166.357	237.739	183.025	205.293	200.784	236.218	203.878	249.461	236.016	221.066
ARHGAP44	179.442	212.458	208.34	106.714	115.11	105.252	156.371	69.4134	188.856	125.658	134.19	128.729	102.376	120.017	82.5761	146.651	158.155	128.091	87.6207	65.0745	86.2987
ARHGAP45	158.217	121.7	137.601	335.524	360.499	297.29	403.228	328.668	446.467	284.677	314.754	405.99	515.291	479.066	431.231	229.327	228.108	235.901	378.315	433.182	365.292
ARHGAP5	987.894	893.151	804.289	722.964	795.061	912.182	805.577	69.4134	786.757	1662.47	1702.04	1635.84	2038.42	1908.26	1880.9	1334.63	1521.73	1522.15	1954.46	1710.39	1934.04
ARHGAP6	13.5064	9.28217	17.4424	41.3397	38.3699	43.3933	122.989	105.375	174.061	58.9371	48.3478	56.4426	11.3751	13.0018	10.322	347.436	385.249	320.227	76.2816	68.9595	74.4769
ARHGAP8	1.92948	2.0627	2.90707	2.88416	6.24627	6.46283	4.39246	1.67261	6.96245	1.11202	4.93345	0.99022	0	0	0	2.95271	2.02762	1.06742	5.15416	1.94252	2.36435
ARHGAP9	57.8844	92.8217	81.3979	175.934	182.034	166.187	127.381	175.624	107.048	44.4808	65.1215	51.4915	36.4003	40.0055	45.8756	66.9281	55.7597	38.4273	30.925	33.9941	37.8295
ARHGDIA	6405.88	6238.65	6715.33	6913.34	6607.66	5862.71	4162.29	3444.74	4466.41	8272.32	8536.84	9488.29	11205.6	11216.5	10401.1	7677.05	7297.42	7122.92	9133.17	10047.7	9569.69
ARHGDIB	635.764	634.281	605.639	949.851	1003.86	926.955	937.35	728.422	938.19	335.83	360.142	363.411	841.756	1047.14	961.094	400.585	364.972	446.183	1764.78	1590.93	1702.33
ARHGDIG	0.96474	0	1.93805	0	0.892324	0	1.75698	7.52675	1.74061	0	0.986689	0	1.13751	3.00041	1.14689	1.96847	1.01381	0	5.15416	0.971261	2.36435
ARHGEF1	2726.36	2824.87	2905.13	2037.18	2175.49	1953.62	1512.76	1542.15	1551.76	3437.26	3595.5	3736.1	3696.9	3700.51	3789.32	4294.23	4162.71	3978.29	4418.15	4740.72	4856.37
ARHGEF10	21.2243	22.6897	18.4114	31.7258	22.3081	36.0072	14.9344	7.52675	23.4983	92.2977	83.8686	131.699	117.163	96.0133	112.395	234.249	206.818	231.631	151.532	145.689	195.059
ARHGEF10L	360.813	320.75	326.561	266.304	287.328	264.976	250.37	122.937	245.426	274.669	318.701	298.056	344.665	317.044	322.276	222.438	267.646	228.429	287.602	254.47	287.268
ARHGEF11	930.01	1071.57	953.519	1201.73	1282.27	1229.78	1766.65	402.263	1670.12	1308.85	1228.43	1289.27	1280.83	1331.18	1409.53	1741.12	1735.65	1762.32	1459.66	1318	1487.17
ARHGEF12	13799.6	14976.3	13785.3	10808.9	10413.4	12479.7	4793.93	1757.08	4640.47	22095.9	22793.5	23984.1	13692.2	13071.8	13480.5	13950.6	15359.3	15528.9	15823.3	14383.4	16497.2
ARHGEF15	3437.37	3648.92	3608.64	2879.36	2732.3	2796.56	847.744	530.218	792.849	5564.55	5533.35	6367.12	6742.01	6821.94	6997.18	8628.81	8101.37	8154.05	7043.68	7678.79	7535.17
ARHGEF16	117.698	107.261	146.322	112.482	136.526	132.95	25.4763	61.0503	45.2559	204.612	216.085	253.496	364.003	365.05	340.626	120.077	126.726	133.428	190.704	187.453	197.423
ARHGEF17	2578.75	2546.41	2659.97	1567.06	1578.52	1552	978.64	209.913	1144.45	1581.29	1510.62	1391.26	2649.26	2682.37	2501.37	2645.63	2557.85	2461.48	3694.5	3547.04	3735.67
ARHGEF18	1369.93	1318.07	1396.36	949.851	969.064	926.031	1048.04	395.573	1062.64	1656.91	1647.77	1781.41	2697.03	2701.37	2595.41	1245.06	1249.02	1178.44	1489.55	1506.43	1512
ARHGEF19	126.381	103.135	108.531	124.019	131.172	120.024	115.082	224.966	122.713	95.6338	143.07	145.562	164.939	190.026	211.028	227.359	187.555	184.664	158.748	165.114	163.14
ARHGEF2	5209.6	5629.12	5371.29	4349.32	4375.96	4394.72	2355.24	1625.78	2334.16	6165.04	6235.88	6451.28	4782.09	4820.67	4710.28	5633.78	5485.74	5514.31	4776.88	5014.62	4829.18
ARHGEF25	152.429	157.797	155.044	136.517	156.157	140.336	266.183	213.258	254.129	50.0409	44.401	35.6479	42.0878	24.0033	25.2316	77.7548	93.2707	85.3939	28.8633	29.1378	27.19
ARHGEF26	1148.04	1165.43	1058.17	372.057	306.067	385	75.5503	54.3599	80.0682	2374.16	2070.07	2076.49	179.726	189.026	228.231	2212.57	2278.04	2372.88	322.65	310.803	255.349
ARHGEF28	3.85896	7.21946	0.969023	6.72971	5.35395	9.23262	0	0	0.870306	26.6885	35.5208	42.5795	557.379	730.101	565.417	79.7232	78.0635	69.3825	661.794	699.308	753.044
ARHGEF3	402.297	397.07	355.631	753.728	752.229	768.154	1026.96	651.482	994.76	1199.87	1215.6	1298.18	713.218	753.104	684.693	3852.31	4191.1	4117.05	1529.75	1497.68	1484.81
ARHGEF33	3.85896	7.21946	8.72121	4.80694	6.24627	9.23262	10.5419	16.7261	8.70306	6.67213	4.93345	2.97066	5.68754	9.00124	4.58756	9.84237	14.1934	12.8091	3.0925	9.71261	7.09304
ARHGEF35	11.5769	18.5643	13.5663	29.803	19.6311	28.6211	10.5419	18.3987	8.70306	5.5601	14.8003	14.8533	6.82505	15.0021	11.4689	2.95271	5.06906	10.6742	4.12333	4.8563	11.8217
ARHGEF37	187.16	182.549	176.362	51.9149	38.3699	61.8585	104.54	68.5771	84.4197	325.822	267.393	285.183	133.089	90.0124	115.836	465.544	487.644	518.768	309.25	362.28	336.919
ARHGEF38	0	0	0	0	0	0	0	0	0	0	0	0	0	0	0	0	0	0	1.03083	0.971261	0
ARHGEF39	58.8492	82.5081	65.8936	175.934	263.236	204.964	65.0084	40.979	56.5699	48.9289	73.015	70.3056	15.9251	26.0036	18.3502	39.3695	51.7044	53.3712	18.555	17.4827	10.6396
ARHGEF4	2.89422	6.18811	7.75218	9.61388	5.35395	11.0791	36.0182	1.67261	20.017	7.78415	4.93345	1.98044	19.3376	16.0022	21.7909	2.95271	9.12431	13.8765	5.15416	5.82756	5.91087
ARHGEF40	995.612	1021.04	970.961	659.512	679.059	673.981	590.346	255.073	714.521	760.622	828.819	702.066	618.805	545.075	556.242	644.676	588.011	615.903	623.653	614.808	620.641
ARHGEF5	43.4133	43.3168	53.2963	50.9536	51.7548	61.8585	27.2332	15.0535	27.8498	51.153	34.5341	44.5599	35.2628	42.0058	34.4067	34.4483	41.5663	33.0901	31.9558	30.1091	34.283
ARHGEF6	835.465	871.492	813.01	1023.88	957.464	1065.44	443.638	246.71	367.269	1529.03	1466.22	1570.49	687.055	764.106	839.523	1785.41	1758.96	1848.78	1184.43	1178.14	1203.45
ARHGEF7	5255.9	5615.71	5422.65	3565.79	3377.45	3821.38	2438.69	1639.16	2221.89	8634.84	8867.38	9760.6	10812	10148.4	11122.5	7414.26	7532.62	7414.32	7715.78	8087.69	7892.19
ARHGEF9	456.322	443.481	425.401	669.126	616.596	749.688	742.325	477.531	727.576	279.117	278.246	263.399	129.676	148.02	137.627	1044.28	1071.6	1071.69	410.271	350.625	385.389
ARID1A	5057.17	5364.06	5312.18	3974.38	3652.28	4286.7	5188.37	2256.35	5284.5	6359.65	6301.99	6082.92	5901.4	5713.79	5555.54	4743.04	4686.85	4888.8	5961.3	5738.21	6362.46
ARID1B	3141.19	3305.48	3243.32	2771.68	2616.29	2961.82	3028.16	999.385	3165.3	3572.92	3609.31	3512.31	3488.74	3489.48	3425.76	3277.51	3539.22	3389.07	3220.32	2948.75	3237.97
ARID2	1032.27	1248.97	1090.15	1095.02	1044.02	1263.95	962.827	521.018	924.265	1440.07	1484.97	1343.73	914.557	881.122	902.602	1035.42	1075.65	1100.51	917.44	847.911	984.75
ARID3A	5747.92	5586.83	5638.74	6548.97	6380.12	6285.56	5350.89	2520.63	5679.62	6505.32	6623.65	6660.22	5601.09	6010.83	5759.68	5595.39	5484.72	5358.47	5606.7	5479.85	5531.39
ARID3B	2848.88	2940.38	3052.42	2556.33	2479.77	2507.58	2096.96	754.348	2263.67	3099.2	3189.97	3302.38	5274.63	5624.78	5396.12	1970.44	1873.52	1766.59	2902.82	2940.98	2981.44
ARID3C	0.96474	0	2.90707	0	0	1.84652	3.51397	0	0.870306	0	0.986689	0	0	1.00014	0	0.984237	0	0	0	0	4.72869
ARID4A	742.85	658.002	703.511	654.705	657.643	655.516	796.792	446.587	678.839	787.311	829.806	848.619	623.355	568.078	633.083	1134.83	1182.1	1111.19	918.471	860.537	922.095
ARID4B	1209.78	1292.28	1247.13	855.635	869.124	1004.51	1035.74	821.252	1018.26	1517.91	1513.58	1382.35	1444.64	1444.2	1531.1	1599.39	1721.45	1694	1644.18	1473.4	1515.55
ARID5A	62.7081	58.787	68.8006	23.0733	21.4158	22.1583	50.074	47.6694	48.7371	117.874	155.897	185.171	191.101	166.023	169.74	50.1961	63.8702	62.978	159.779	157.344	148.954
ARID5B	66.5671	68.0692	57.1723	171.127	155.264	197.578	644.813	409.79	637.934	196.828	178.591	146.553	65.9755	39.0054	48.1694	590.542	685.337	632.982	392.747	354.51	380.66
ARIH1	1716.27	1787.33	1574.66	1327.68	1291.19	1549.23	1255.36	662.354	1223.65	1875.98	1872.74	1830.92	1954.24	1876.26	2019.67	1436	1445.7	1495.46	1563.77	1514.2	1568.74
ARIH2	954.128	991.129	913.789	648.937	762.937	749.688	700.158	632.247	751.074	1114.24	1283.68	1155.59	1314.96	1382.19	1263.87	1313.96	1283.49	1227.54	1266.89	1284.98	1266.11
1	719.696	724.009	709.325	859.481	909.278	871.559	907.482	1489.46	903.378	755.062	672.922	736.724	883.844	906.125	839.523	704.714	791.787	799.5	810.234	759.526	730.583
10	1352.57	1453.17	1439	1017.15	963.71	1123.61	1190.36	423.171	1210.6	1773.67	1773.08	1686.35	1492.41	1449.2	1464.58	2073.79	2162.46	2240.52	1676.13	1646.29	1707.06
11	3.85896	1.03135	5.81414	7.6911	14.2772	10.1559	4.39246	4.18153	5.22184	1.11202	2.96007	10.8924	21.6127	22.003	26.3785	1.96847	0	3.20227	9.27749	4.8563	7.09304
ARL13B	279.775	308.374	296.521	303.799	357.822	326.835	264.426	280.999	241.945	411.448	407.503	487.188	317.365	353.049	342.92	332.672	337.599	370.396	428.826	404.044	459.865
14	0	0	0	0	0	0	0	0	0	0	0	0	1.13751	0	0	0	0	0	0	0	0
ARL14EP	328.976	293.935	276.172	323.988	365.853	363.765	369.845	575.378	318.532	286.901	303.9	312.91	303.715	320.044	380.767	234.249	243.315	209.215	230.906	240.873	254.167
ARL14EPL	0	0	0	0	0	0	0	0	0	0	0	0	1.13751	0	0	0	0	0	0	0	0
15	3557	3581.88	3560.19	1060.41	1096.67	1216.86	387.415	325.323	408.174	3228.2	3385.33	3570.73	1911.01	1455.2	1648.08	2662.36	2857.94	2972.77	2158.56	2056.16	1994.33
16	465.005	532.177	462.224	521.072	531.825	455.168	600.01	1646.69	563.958	597.155	555.506	552.543	606.292	549.076	606.705	738.178	707.641	693.825	530.878	548.762	526.067
ARL17A	91.6503	110.355	90.1191	69.2199	67.8166	78.4772	176.577	105.375	137.508	94.5218	109.523	84.1687	141.051	141.019	144.508	228.343	195.666	240.17	184.519	160.258	189.148
ARL17B	15.4358	16.5016	21.3185	8.65249	15.1695	14.7722	28.1117	5.85414	35.6826	6.67213	18.7471	13.8631	21.6127	28.0039	40.1411	26.5744	32.442	32.0227	39.1716	37.8792	34.283
2	628.046	703.382	782.97	999.843	948.541	740.456	718.606	2076.55	825.921	572.691	575.24	621.858	585.817	621.086	573.445	487.198	424.787	465.397	499.954	557.504	523.703
ARL2-SNX15	0	0	0	0	0	0	0	0	0	0	0	0	3.41253	0	0	0	0	0	0	0.971261	0
ARL2BP	276.88	295.998	299.428	224.003	242.712	223.429	203.81	19.235	198.43	336.942	297.98	282.213	263.902	252.035	261.491	270.665	263.591	314.89	279.355	247.671	271.9
3	493.947	512.582	478.697	611.443	622.842	661.979	563.113	1708.57	642.286	395.879	359.155	380.245	312.815	308.043	307.367	330.704	343.682	390.677	232.968	284.579	278.993
ARL4A	742.85	656.971	695.758	327.833	396.192	391.463	237.193	550.289	239.334	295.798	324.621	319.841	493.679	476.066	521.835	158.462	145.989	171.855	261.831	213.677	241.163
ARL4C	353.095	362.004	408.928	588.369	572.872	635.204	1780.7	1494.48	1872.9	420.344	422.303	516.895	184.276	182.025	193.824	1420.25	1656.57	1471.98	419.549	359.366	444.497
ARL4D	980.176	924.091	933.169	980.616	929.802	943.573	676.438	1974.52	744.982	430.352	392.702	377.274	194.514	174.024	174.327	408.459	432.898	420.565	250.492	275.838	232.888
ARL5A	600.068	591.996	643.431	553.759	627.304	573.345	626.364	706.678	566.569	433.688	451.904	423.814	439.078	466.064	458.756	529.52	589.025	611.634	599.944	513.797	611.184
ARL5B	1466.41	1457.3	1257.79	1462.27	1649.02	1852.06	1597.98	699.988	1516.07	1632.45	1761.24	1721.99	1710.81	1576.22	1721.48	1294.27	1341.27	1516.81	1483.37	1344.22	1539.19
ARL5C	0	0	0	0	0	0	0	1.67261	0	0	0	0	0	0	0	0	0	0	0	0	0
6	148.57	122.731	134.694	271.111	271.267	299.137	260.033	264.273	294.163	120.098	102.616	114.866	91.0007	117.016	120.423	160.431	151.058	209.215	168.026	145.689	160.776
ARL6IP1	4375.1	4027.43	4010.79	5113.62	5388.75	5267.21	2170.75	3278.32	2180.99	2843.44	3183.06	2700.33	2089.6	2104.29	2062.11	2354.3	2415.91	2457.21	1833.85	1859.96	1809.91
ARL6IP4	132.169	123.762	120.159	155.745	171.326	126.487	109.811	494.257	122.713	116.762	139.123	132.69	112.613	143.02	166.299	125.982	105.436	129.158	116.484	124.321	121.764
ARL6IP5	2542.09	2328.79	2325.65	1575.71	1624.03	1581.55	1206.17	2009.64	1241.06	1198.76	1184.03	1109.05	475.479	509.07	500.044	1182.07	1244.96	1227.54	842.19	829.457	769.595
ARL6IP6	1112.35	1105.61	1003.91	1308.45	1415.23	1314.72	752.867	1024.47	661.433	1102.01	1239.28	1268.47	979.395	996.138	947.331	1015.73	1091.88	1131.47	1037.02	1017.88	1029.67
ARL8A	827.747	778.671	846.926	875.824	852.17	791.235	544.665	500.111	565.699	1116.47	1123.84	1281.35	1936.04	1850.26	1739.83	664.36	717.779	634.05	1165.87	1196.59	1087.6
ARL8B	1094.98	1044.76	1016.5	1132.51	1106.48	1167	1255.36	1466.04	1236.71	1392.25	1435.63	1492.26	2131.69	2015.28	2051.79	1132.86	1178.05	1185.91	1309.16	1296.63	1250.74
9	12.5416	9.28217	2.90707	18.2664	30.339	27.6978	14.0559	46.8331	18.2764	2.22404	2.96007	3.96088	2.27502	5.00069	4.58756	1.96847	3.04144	7.47197	3.0925	1.94252	2.36435
ARMC1	707.155	623.968	657.967	836.407	768.291	783.849	709.821	710.024	744.982	557.122	618.654	561.455	692.743	690.095	647.993	454.718	482.574	494.217	600.975	517.682	591.087
ARMC10	397.473	367.161	389.547	398.976	346.222	375.767	512.161	700.824	466.484	294.686	313.767	348.558	321.915	392.054	340.626	267.713	276.771	242.305	294.818	300.12	254.167
ARMC12	1.92948	4.12541	5.81414	13.4594	8.92324	8.30935	12.2989	45.9968	7.83276	1.11202	0	1.98044	0	0	0	6.88966	0	3.20227	3.0925	2.91378	0
ARMC2	24.1185	31.9719	31.9778	32.6872	37.4776	28.6211	33.3827	32.6159	49.6075	32.2486	36.5075	27.7262	36.4003	47.0065	49.3163	60.0385	66.9116	56.5735	40.2024	50.5056	52.0156
ARMC3	0	0	0	0.961388	3.5693	8.30935	3.51397	5.85414	8.70306	0	0	0.99022	0	4.00055	2.29378	0	1.01381	2.13485	0	0.971261	1.18217
ARMC5	315.47	331.064	303.304	263.42	318.56	238.201	320.649	786.127	333.327	461.489	481.504	548.582	502.779	545.075	544.773	473.418	455.202	433.374	491.707	505.056	546.164
ARMC6	469.829	402.227	461.255	432.625	494.348	421.931	523.581	648.137	591.808	404.776	444.997	476.296	853.132	839.116	799.382	375.979	347.737	323.429	511.293	534.193	510.699
ARMC7	440.886	475.453	458.348	384.555	412.254	405.312	281.117	510.983	296.774	441.472	501.238	432.726	433.391	469.065	532.157	392.711	357.876	424.835	410.271	444.837	455.137
ARMC8	598.139	553.836	526.179	445.123	512.194	513.333	568.384	710.86	584.846	663.876	606.814	649.584	779.193	757.105	735.156	667.313	715.751	656.466	691.688	720.675	711.668
ARMC9	559.549	479.579	533.932	359.559	363.176	355.456	373.359	372.992	402.081	462.601	461.771	439.658	684.78	655.091	588.355	617.117	619.439	597.757	677.257	635.205	677.385
ARMCX1	902.997	862.21	869.214	1153.67	1138.61	1131	940.864	1297.95	900.767	1054.2	952.155	1141.72	630.18	545.075	578.033	666.329	631.605	658.6	673.133	661.429	704.575
ARMCX2	1851.34	1847.15	1889.59	1637.24	1566.03	1648.95	1210.56	1235.22	1294.15	1142.05	1024.18	903.081	784.881	766.106	730.569	930.104	963.121	1009.78	1279.26	1300.52	1259.01
ARMCX3	2161.02	2031.76	2088.24	1999.69	1955.97	2146.58	2466.8	3130.29	2372.45	2397.52	2407.52	2380.49	1688.06	1614.22	1708.87	2461.58	2517.3	2373.95	2582.23	2717.59	2619.7
ARMCX4	477.546	412.541	444.781	416.281	415.823	451.475	833.688	501.783	726.706	621.62	673.909	654.536	269.59	269.037	263.785	1425.18	1311.87	1280.91	1014.34	1079.07	1120.7
ARMCX5	121.557	114.48	108.531	149.015	127.602	151.415	211.716	209.913	195.819	134.555	124.323	100.012	147.876	173.024	196.118	164.368	124.699	129.158	151.532	149.574	118.217
ARMCX6	460.181	433.168	464.162	349.945	388.161	352.686	578.926	602.976	544.812	501.521	462.757	461.443	392.441	422.058	453.022	487.198	463.312	438.711	562.834	540.021	569.808
ARMH1	28.9422	30.9406	29.0707	30.7644	22.3081	19.3885	61.4944	84.4669	66.1433	28.9125	31.5741	22.7751	7.96256	6.00083	5.73445	59.0542	66.9116	72.5848	10.3083	10.6839	24.8256
ARMH3	617.434	639.438	572.693	638.361	612.134	621.355	724.755	580.396	715.392	748.39	693.643	731.773	760.993	783.108	734.01	703.73	680.268	665.005	793.741	675.997	711.668
ARMH4	86.8266	84.5708	97.8713	62.4902	73.1706	91.4029	99.2695	68.5771	90.5118	55.601	55.2546	38.6186	21.6127	17.0023	12.6158	117.124	106.45	124.889	92.7749	72.8446	66.2017
ARMS2	0	0	0	0	0	0.923262	0	0	0	0	0.986689	0	0	0	0	1.96847	2.02762	0	0	0	0
ARMT1	652.164	676.567	653.121	770.072	795.061	779.233	571.019	969.278	601.382	647.196	647.268	672.36	622.217	617.085	614.733	451.765	535.293	543.319	570.05	502.142	530.796
ARNT	972.458	1026.19	1000.03	1035.41	991.372	1114.38	1191.23	545.271	1190.58	1058.64	1094.24	980.318	840.619	929.128	865.902	1401.55	1376.76	1387.65	914.348	878.991	949.285
ARNT2	547.972	541.46	598.856	183.625	230.22	216.043	58.8589	24.2529	65.273	220.18	227.925	155.465	170.626	154.021	146.802	115.156	106.45	104.608	148.44	123.35	143.043
ARPC1A	684.001	633.25	722.891	726.809	702.259	757.998	643.056	3208.07	636.194	557.122	573.267	543.631	622.217	638.088	647.993	583.653	610.315	567.869	553.557	594.412	537.889
ARPC1B	1313.01	1311.88	1336.28	1386.32	1319.75	1287.95	534.123	1567.24	592.679	1087.56	1214.61	1297.19	1688.06	1772.24	1656.11	772.626	736.027	752.534	1245.25	1250.98	1097.06
ARPC2	6660.57	6499.58	6788.97	6275.94	6512.18	6148	3285.56	3359.44	3370.7	6474.19	6666.07	7088	9811.01	10359.4	9918.3	6541.24	6473.19	6405.61	8658.99	8866.64	8361.51
ARPC3	2484.21	2279.29	2219.06	2708.23	2811.71	2605.44	1661.23	4198.25	1628.34	2932.4	2972.9	3173.66	3770.84	3776.52	3718.22	2252.92	2238.5	2146.59	2827.57	2866.19	2697.72
ARPC4	1652.6	1610.97	1710.33	1929.51	1837.3	1728.35	1660.35	4792.03	1739.74	2136.19	2002.98	2009.16	2267.05	2577.36	2472.69	1689.94	1641.36	1637.43	2057.54	2123.18	2020.33
ARPC4-TTLL3	15.4358	12.3762	17.4424	12.498	14.2772	10.1559	27.2332	1.67261	38.2935	17.7923	14.8003	12.8729	23.8877	25.0035	20.644	39.3695	27.3729	42.6969	25.7708	32.0516	42.5582
ARPC5	3656.37	3612.83	3195.84	3052.41	3055.32	3113.24	1764.89	3142	1756.28	3228.2	3191.94	3232.08	4506.81	4661.64	4507.28	2788.34	2885.31	2891.65	3920.25	4118.15	3657.64
ARPC5L	859.584	798.266	930.262	978.693	1005.65	967.578	761.652	1931.03	810.255	1117.58	1223.49	1189.25	1642.56	1654.23	1642.35	916.325	980.356	909.445	1176.18	1283.04	1244.83
ARPIN	1003.33	1039.6	1014.57	1010.42	1077.93	1096.83	874.099	692.461	840.716	1024.17	975.836	873.374	721.181	757.105	798.235	1134.83	1273.35	1189.11	932.903	996.514	907.909
ARPIN-AP3S2	14.4711	19.5957	20.3495	19.2278	17.8465	18.4652	5.27095	0	10.4437	10.0082	8.8802	14.8533	6.82505	2.00028	3.44067	9.84237	14.1934	4.26969	10.3083	9.71261	8.27521
ARPP19	5804.84	6111.79	5618.39	3364.86	3451.51	3951.56	2790.09	2167.7	2716.23	6037.16	5772.13	6096.79	6372.32	6140.85	6469.61	4458.6	4971.73	5266.67	5589.17	5490.54	5592.86
ARPP21	0	0	0	0	0	0	0	0	0	0	0	0	2.27502	0	1.14689	0	0	0	0	0	0
ARR3	0	0	0	0	0.892324	0	0.878492	0	0	0	0	0	0	0	0	1.96847	1.01381	0	0	0	2.36435
ARRB1	1713.38	1726.48	1755.87	2514.03	2611.83	2947.05	3415.57	946.698	3502.98	2068.36	2058.23	1931.92	1445.77	1303.18	1289.1	1395.65	1504.5	1443.16	1625.62	1453.98	1599.48
ARRB2	624.187	588.902	583.352	1161.36	1063.65	1060.83	3385.71	3742.47	3295.85	581.587	577.213	620.868	269.59	267.037	254.61	960.616	964.135	788.826	407.179	412.786	488.238
ARRDC1	617.434	671.41	649.245	541.261	474.716	431.163	419.919	384.701	381.194	607.163	584.12	647.604	552.829	589.081	627.349	926.167	848.561	844.332	710.243	877.048	829.886
ARRDC2	398.438	401.196	427.339	189.393	192.742	197.578	94.8771	76.9401	85.29	502.633	498.278	629.78	652.93	686.095	652.58	343.499	386.262	345.845	449.443	480.774	476.416
ARRDC3	2782.31	2801.15	2949.71	1287.3	1231.41	1466.14	2168.12	2651.93	1959.93	1550.16	1394.19	1374.43	2027.04	1699.23	1968.06	1665.33	1820.81	1893.61	1930.75	1940.58	1916.3
ARRDC4	129.275	97.9784	112.407	42.3011	52.6471	53.5492	598.253	757.693	592.679	85.6256	91.7621	65.3545	116.026	130.018	155.977	122.045	111.519	120.619	117.515	87.4135	65.0195
ARRDC5	0	0	0	0	0	0	0	0	0	0	0	0	0	0	0	0.984237	0	0	1.03083	0	0
ARSA	996.577	1011.76	1043.64	569.142	536.287	519.796	684.345	1282.06	738.02	1146.49	1214.61	1310.06	953.232	942.13	947.331	2168.28	2018.5	1973.67	1317.4	1536.53	1510.82
ARSB	609.716	606.435	598.856	720.079	661.212	803.238	484.049	312.778	538.72	598.267	542.679	486.198	556.242	519.072	556.242	503.93	476.492	531.577	761.785	780.894	735.312
ARSD	442.816	467.202	471.914	306.683	283.759	314.832	617.58	473.349	581.365	730.598	736.07	710.978	666.58	650.09	723.688	999.001	1002.66	950.007	884.454	881.905	867.715
ARSF	0	1.03135	0	0	0	0	0	0	0	7.78415	5.92014	7.92176	3.41253	5.00069	10.322	8.85814	8.1105	8.53939	7.21582	9.71261	11.8217
ARSG	82.0029	84.5708	99.8094	75.9496	58.8934	75.7074	107.176	81.1217	140.119	65.6092	56.2413	52.4817	61.4255	57.0079	40.1411	134.841	125.713	92.8659	134.008	112.666	105.213
ARSH	0	0	1.93805	0	0	0	4.39246	2.50892	0	1.11202	0.986689	0	0	0	0	1.96847	2.02762	4.26969	0	0	0
ARSI	5.78844	2.0627	6.78316	3.84555	7.13859	7.38609	23.7193	27.5981	38.2935	5.5601	2.96007	2.97066	13.6501	0	1.14689	12.7951	6.08287	9.60681	57.7266	25.2528	24.8256
ARSJ	8.68266	1.03135	3.87609	6.72971	2.67697	7.38609	3.51397	1.67261	4.35153	10.0082	5.92014	5.94132	7.96256	4.00055	5.73445	8.85814	4.05525	3.20227	30.925	20.3965	17.7326
ARSK	240.22	246.493	248.07	225.926	235.574	255.743	188.876	162.243	151.433	190.156	223.978	204.976	153.564	148.02	152.536	191.926	198.707	216.687	211.321	180.654	185.601
ARSL	17.3653	15.4703	13.5663	17.305	12.4925	12.0024	31.6257	72.7586	59.1808	11.1202	16.7737	14.8533	3.41253	1.00014	1.14689	53.1488	39.5387	74.7197	39.1716	44.678	50.8335
ART3	0	0	0.969023	0	0	4.61631	0.878492	0	1.74061	2.22404	0.986689	2.97066	0	0	0	0	0	0	0	0.971261	1.18217
ART4	191.983	202.145	166.672	216.312	207.912	233.585	153.736	106.211	168.839	14.4563	13.8137	8.91198	2.27502	1.00014	1.14689	25.5902	19.2624	11.7417	25.7708	8.74135	16.5504
ART5	22.189	16.5016	21.3185	52.8763	29.4467	45.2398	79.9427	289.362	77.4572	4.44808	5.92014	3.96088	0	0	0	1.96847	0	1.06742	1.03083	0	0
ARTN	0.96474	3.09406	0.969023	1.92278	0	0.923262	1.75698	1.67261	1.74061	3.33606	0.986689	0	0	0	3.44067	0.984237	5.06906	0	4.12333	0	2.36435
ARV1	153.394	138.201	149.23	193.239	188.28	190.192	245.978	333.686	228.891	106.754	98.6689	96.0514	127.401	126.017	121.57	163.383	183.5	144.102	121.638	131.12	99.3026
ARVCF	1143.22	1065.39	1102.75	647.975	669.243	577.962	750.232	1018.62	845.067	1180.97	1307.36	1483.35	2040.69	1907.26	1969.21	1667.3	1644.4	1460.24	1826.63	1884.25	1918.67
ARX	0	1.03135	0	0	0	0	0	0	0	0	0	0	0	0	0	0	0	0	0	0	0
AS3MT	33.7659	15.4703	26.1636	28.8416	28.5544	25.8513	21.9623	14.2172	26.9795	15.5683	12.827	11.8826	4.55003	6.00083	6.88134	14.7636	9.12431	10.6742	10.3083	2.91378	1.18217
ASAH1	1069.9	1054.04	993.248	1090.21	1058.3	1107.91	1928.29	1914.3	1952.97	1325.53	1293.55	1403.14	982.808	922.127	954.212	1695.84	1758.96	1654.51	1650.36	1523.91	1547.46
ASAH2	9.6474	15.4703	22.2875	8.65249	11.6002	9.23262	13.1774	15.8898	11.314	21.1284	20.7205	19.8044	32.9878	27.0037	29.8191	21.6532	19.2624	30.9553	18.555	29.1378	36.6474
ASAH2B	45.3428	45.3795	51.3582	34.61	30.339	34.1607	50.074	82.7943	30.4607	56.7131	38.4809	47.5306	92.1382	107.015	104.367	86.6129	77.0497	89.6636	71.1274	77.7009	89.8452
ASAP1	1391.16	1399.54	1470.98	1524.76	1363.47	1625.86	2429.03	636.429	2352.44	1897.11	1867.8	1906.17	2408.11	2342.32	2310.98	1844.46	1968.82	2233.05	1968.89	1889.1	2019.15
ASAP2	1263.81	1392.32	1275.23	1115.21	1176.98	1225.17	375.116	12.5446	343.771	2238.5	2324.64	2545.86	2943.87	2966.41	2825.94	2449.77	2601.44	2445.47	2883.24	2675.82	2721.36
ASAP3	1113.31	1091.17	1118.25	832.562	929.802	930.648	770.437	418.989	766.74	610.499	584.12	539.67	311.677	299.041	341.773	912.388	939.804	923.321	497.892	474.947	461.048
ASB1	383.967	419.76	419.587	368.212	401.546	391.463	214.352	255.073	225.409	822.895	851.513	893.179	1084.05	1108.15	1140.01	634.833	640.729	635.117	843.221	861.508	951.65
ASB11	2.89422	0	0	0	0	1.84652	2.63547	0	1.74061	1.11202	0.986689	0	0	0	0	1.96847	4.05525	0	1.03083	0	0
ASB12	6.75318	4.12541	4.84511	8.65249	9.81557	5.53957	4.39246	12.5446	1.74061	5.5601	6.90683	6.93154	4.55003	2.00028	3.44067	8.85814	4.05525	13.8765	2.06166	3.88504	5.91087
ASB13	452.463	368.193	436.06	386.478	359.607	385	438.367	533.563	402.952	264.661	243.712	213.888	254.802	259.036	253.463	217.516	244.329	234.833	221.629	215.62	178.508
ASB14	11.5769	5.15676	7.75218	1.92278	2.67697	4.61631	5.27095	4.18153	12.1843	4.44808	2.96007	1.98044	11.3751	10.0014	6.88134	12.7951	9.12431	16.0114	12.37	11.6551	10.6396
ASB16	21.2243	13.4076	18.4114	15.3822	10.7079	13.8489	51.831	30.9433	41.7747	70.0573	57.228	56.4426	56.8754	41.0057	48.1694	373.026	283.867	281.8	130.916	142.775	126.493
ASB17	0	0	0	0	0	0.923262	0	1.67261	0	0	0	0	0	0	0	0	0	0	0	0	0
ASB18	0.96474	0	0.969023	0	0	0	0	0	0	0	0	1.98044	1.13751	3.00041	0	0	0	0	5.15416	2.91378	0
ASB2	0.96474	0	0.969023	2.88416	0.892324	1.84652	0	0	0.870306	6.67213	3.94676	1.98044	0	0	1.14689	3.93695	11.1519	5.33712	2.06166	0.971261	1.18217
ASB3	448.604	418.729	418.618	390.323	472.932	472.71	369.845	382.192	349.863	403.664	406.516	406.981	364.003	357.049	334.892	372.042	389.304	353.317	318.527	326.344	333.373
ASB4	0	0	0.969023	1.92278	0.892324	0	0	0	0	0	0	0	0	0	0	0.984237	2.02762	0	1.03083	0	0
ASB5	0	0	0	0.961388	0	0	0.878492	0.836306	0.870306	0	0	0	1.13751	0	0	0	0	0	0	0	0
ASB6	617.434	643.563	671.533	548.952	562.164	610.276	567.506	538.581	583.975	848.472	787.378	866.443	908.869	910.126	1006.97	851.365	832.34	777.084	817.45	821.687	829.886
ASB7	465.005	436.262	410.866	372.057	313.206	400.696	385.658	195.696	397.73	460.377	441.05	458.472	485.716	505.07	490.869	391.727	393.359	365.059	484.491	418.613	456.319
ASB8	410.979	338.283	351.755	379.748	348.006	371.151	354.911	414.808	379.453	338.054	346.328	353.509	294.615	319.044	280.988	346.452	321.378	296.744	299.972	289.436	328.644
ASB9	86.8266	84.5708	82.3669	250.922	232.004	234.508	257.398	391.391	268.925	26.6885	22.6939	17.824	2.27502	4.00055	9.17512	60.0385	84.1464	58.7083	28.8633	28.1666	26.0078
ASCC1	469.829	467.202	470.945	586.447	549.672	565.036	559.599	565.343	597.9	504.858	499.265	498.081	525.529	503.07	504.632	405.506	498.795	444.048	450.474	421.527	429.129
ASCC2	801.699	834.364	826.577	912.357	830.754	843.861	1087.57	709.187	1120.95	703.909	700.549	688.203	889.532	902.125	927.834	819.87	886.072	855.006	886.516	942.123	835.797
ASCC3	895.279	889.025	781.032	1274.8	1334.02	1443.98	933.836	648.973	985.187	879.609	893.941	930.807	957.782	1042.14	959.947	602.353	665.061	652.196	832.912	752.727	840.525
ASCL1	0.96474	1.03135	0	2.88416	0	8.30935	290.781	291.034	272.406	0	0	0	0	1.00014	0	0	0	0	2.06166	0	0
ASCL2	0	0	0	0	0	0	3.51397	7.52675	3.48122	0	0	0	0	0	0	0	0	0	0	0	0
ASCL3	0	0	0	0	0	0	0	0	0	0	0	0	0	0	1.14689	0.984237	0	0	0	0	0
ASCL4	0	0	0	0	0	0	0	0.836306	0	0	0	0	0	0	0	0	0	0	0	0	0
ASCL5	1.92948	0	1.93805	1.92278	2.67697	0	0	3.34522	0.870306	0	0	0	2.27502	0	3.44067	0	0	2.13485	0	2.91378	0
ASDURF	3.85896	0	0.969023	0	0.892324	0.923262	3.51397	0	0	1.11202	0	0	3.41253	1.00014	0	1.96847	0	1.06742	3.0925	0.971261	0
ASF1A	439.922	433.168	438.967	506.651	554.133	533.645	328.556	562.834	357.696	528.21	532.812	561.455	398.128	417.058	432.378	300.192	374.097	341.576	461.813	430.269	442.133
ASF1B	191.983	182.549	159.889	549.914	585.365	520.72	93.1201	70.2497	90.5118	152.347	212.138	184.181	44.3628	33.0046	24.0847	99.408	97.3259	134.495	114.422	67.9883	70.9304
ASGR1	422.556	347.566	390.516	329.756	377.453	358.225	513.039	1425.06	573.532	332.494	275.286	330.734	349.215	353.049	338.333	415.348	402.483	399.216	248.431	255.442	274.264
ASGR2	1.92948	1.03135	0	5.76833	2.67697	1.84652	20.2053	28.4344	16.5358	0	0	0	1.13751	0	0	0	1.01381	1.06742	0	0	0
ASH1L	805.558	894.182	842.081	610.481	604.996	805.084	1011.14	242.529	996.501	1116.47	1140.61	1127.86	1200.07	1154.16	1181.3	1125.97	1191.23	1193.38	1299.88	1158.71	1391.42
ASH2L	2598.05	2560.85	2366.35	2895.7	2707.31	2839.95	2557.29	3343.55	2610.92	1468.98	1455.37	1440.77	1519.71	1572.22	1450.82	1257.86	1316.94	1273.44	1383.38	1328.68	1334.67
ASIC1	30.8717	27.8465	24.2256	24.0347	21.4158	28.6211	99.2695	74.4312	134.897	16.6803	18.7471	8.91198	12.5126	9.00124	14.9096	29.5271	20.2762	48.0341	17.5241	22.339	30.7365
ASIC2	29.9069	43.3168	30.0397	26.9189	49.9702	34.1607	44.8031	16.7261	47.8668	83.4016	109.523	49.511	7.96256	1.00014	5.73445	9.84237	10.1381	4.26969	4.12333	4.8563	8.27521
ASIC3	30.8717	18.5643	22.2875	28.8416	27.6621	19.3885	22.8408	45.9968	26.9795	20.0164	21.7072	13.8631	46.6379	52.0072	53.9038	63.9754	58.8011	45.8992	64.9424	61.1894	59.1087
ASIC4	2.89422	3.09406	1.93805	0.961388	0.892324	2.76978	163.399	186.496	127.065	0	1.97338	3.96088	2.27502	2.00028	0	1.96847	1.01381	4.26969	1.03083	0.971261	2.36435
ASIP	0	0	0	0	0.892324	0	1.75698	15.0535	9.57337	0	1.97338	0	0	0	0	2.95271	0	0	0	0.971261	2.36435
ASL	461.146	533.209	542.653	478.771	496.132	488.405	362.817	652.318	357.696	627.18	621.614	680.281	683.643	716.099	734.01	607.275	531.237	536.914	744.261	794.491	762.502
ASNS	7.71792	13.4076	13.5663	36.5327	44.6162	36.0072	5.27095	5.01783	4.35153	28.9125	24.6672	31.687	149.014	159.022	169.74	14.7636	13.1796	22.4159	63.9116	61.1894	61.473
ASNSD1	463.075	518.77	452.534	515.304	539.856	529.029	388.293	765.22	458.651	493.737	416.383	438.668	601.742	651.09	686.987	332.672	305.157	322.362	371.1	424.441	417.307
ASPA	0	0	0	0	0	0	0	2.50892	0	0	0	0	0	0	0	0	0	0	0	0	0
ASPDH	1.92948	6.18811	2.90707	2.88416	3.5693	0.923262	7.02793	0	11.314	4.44808	3.94676	0.99022	3.41253	2.00028	5.73445	7.8739	5.06906	7.47197	1.03083	2.91378	7.09304
ASPG	0.96474	3.09406	5.81414	4.80694	0	3.69305	7.02793	10.0357	11.314	1.11202	0.986689	0.99022	0	0	0	5.90542	3.04144	1.06742	4.12333	1.94252	1.18217
ASPH	1371.86	1200.49	1262.64	1430.55	1460.73	1466.14	1135.01	735.949	1189.71	881.833	829.806	695.135	699.568	702.097	683.546	658.455	617.411	591.353	738.076	665.314	690.389
ASPHD1	32.8012	44.3481	47.4821	33.6486	31.2313	34.1607	32.5042	78.6127	35.6826	42.2568	40.4543	39.6088	60.288	51.007	41.288	33.4641	38.5249	20.281	36.0791	41.7642	36.6474
ASPHD2	106.121	88.6962	102.716	32.6872	37.4776	29.5444	20.2053	25.0892	11.314	93.4098	88.802	62.3839	83.0381	77.0106	81.4292	17.7163	24.3315	28.8204	45.3566	56.3331	44.9226
ASPM	1106.56	1217	1050.42	2151.59	2153.18	2404.17	452.423	148.862	419.488	747.278	845.593	595.122	44.3628	35.0048	40.1411	434.049	399.442	436.576	153.594	111.695	146.589
ASPN	0	0	0	0	0	0	0.878492	0	0	0	0	0.99022	0	0	0	0	1.01381	0	0	0	0
ASPRV1	0	0	0	0	0	0	0	0.836306	0	0	0	0	0	0	0	0	1.01381	0	0	0.971261	1.18217
ASPSCR1	328.012	324.876	346.91	408.59	422.069	356.379	530.609	1392.45	524.795	353.623	359.155	383.215	456.141	517.071	442.7	451.765	459.257	416.295	453.566	546.82	531.978
ASRGL1	273.986	303.217	269.388	218.235	221.296	242.818	117.718	144.681	147.082	130.106	151.95	185.171	129.676	159.022	110.101	144.683	149.03	104.608	89.6824	124.321	112.306
ASS1	79.1087	80.4454	99.8094	80.7566	66.032	69.2446	28.1117	53.5236	25.2389	13.3443	6.90683	12.8729	13.6501	17.0023	24.0847	5.90542	6.08287	16.0114	6.18499	0.971261	4.72869
ASTE1	0	1.03135	0	0	2.67697	1.84652	0.878492	2.50892	2.61092	0	0.986689	0	3.41253	2.00028	1.14689	2.95271	2.02762	4.26969	2.06166	1.94252	2.36435
ASTL	0	0	0	0	0.892324	0	0	0	0	0	0	0	0	0	0	0	0	0	0	0	0
ASTN1	381.072	417.697	396.33	157.668	144.557	167.11	91.3631	42.6516	110.529	174.587	150.963	109.914	21.6127	15.0021	12.6158	474.402	479.533	441.913	98.9599	102.954	81.57
ASTN2	432.204	433.168	419.587	500.883	530.041	527.182	187.119	131.3	197.56	165.691	152.937	137.641	758.718	822.114	705.337	55.1173	56.7735	57.6409	117.515	109.752	148.954
ASXL1	3031.21	3261.13	3281.11	2491.92	2467.28	2724.54	2453.63	1075.49	2279.33	3956.57	3983.27	4019.3	3839.09	3820.53	3862.73	4736.15	4637.18	4703.07	4364.54	4553.27	4780.71
ASXL2	973.423	1020.01	972.899	822.948	863.77	997.122	959.313	337.031	982.576	1585.74	1682.31	1583.36	1774.51	1645.23	1645.79	1120.06	1245.97	1286.25	1465.84	1297.6	1462.35
ASXL3	188.124	232.054	182.176	149.976	95.4787	137.566	223.137	130.464	227.15	185.707	179.577	142.592	89.8632	83.0115	104.367	268.697	350.779	283.935	247.4	233.103	261.26
ATAD1	684.001	691.006	679.285	712.388	687.982	742.302	689.616	674.899	563.958	888.505	885.06	907.042	1245.57	1293.18	1332.69	649.597	719.806	734.387	880.331	899.387	800.331
ATAD2	270.127	258.869	264.543	627.786	667.459	632.434	210.838	126.282	208.873	271.333	313.767	330.734	113.751	107.015	103.22	214.564	217.97	187.867	283.479	226.304	228.159
ATAD2B	406.156	380.569	356.6	348.022	363.176	391.463	553.45	275.981	533.498	449.256	474.598	405.99	541.454	498.069	543.626	511.803	433.912	485.678	564.896	484.659	494.148
ATAD3A	614.54	599.215	688.975	785.454	693.336	716.451	643.934	1490.3	758.037	662.764	741.004	728.802	789.431	858.119	814.292	580.7	614.37	582.813	734.983	798.376	755.409
ATAD3B	379.143	345.503	376.95	316.297	370.315	293.597	482.292	1080.51	502.167	353.623	431.183	423.814	608.567	660.091	700.75	754.91	652.895	674.612	707.151	868.307	806.242
ATAD3C	5.78844	4.12541	6.78316	1.92278	6.24627	1.84652	0.878492	9.19936	8.70306	1.11202	3.94676	0	1.13751	0	0	0.984237	3.04144	2.13485	1.03083	0.971261	0
ATAD5	156.288	143.358	117.252	259.575	248.066	261.283	168.67	124.61	147.952	120.098	146.03	101.993	101.238	72.0099	88.3105	112.203	120.644	113.147	122.669	132.091	139.496
ATAT1	178.477	185.643	226.751	211.505	194.527	180.959	427.825	248.383	339.419	239.084	291.073	292.115	395.853	398.055	403.705	612.196	532.251	455.79	396.87	434.154	453.955
ATCAY	344.412	330.033	306.211	288.416	298.036	286.211	30.7472	24.2529	47.8668	390.319	404.543	494.12	100.101	125.017	103.22	137.793	134.837	147.304	42.2641	53.4193	61.473
ATE1	712.943	663.159	580.445	641.246	659.428	756.151	481.413	500.111	452.559	906.297	898.874	924.866	1005.56	1014.14	951.919	697.824	695.475	656.466	794.771	682.796	787.327
ATF1	278.81	244.43	232.565	341.293	302.498	305.6	217.866	398.082	269.795	324.71	319.687	347.567	265.04	237.033	243.141	215.548	250.412	234.833	235.03	253.499	212.791
ATF2	1175.05	1248.97	1150.23	1124.82	1134.14	1282.41	959.313	659.009	950.374	1391.14	1363.6	1299.17	1085.18	1082.15	1084.96	1092.5	1092.89	1208.32	1074.13	1014.97	1067.5
ATF3	237.326	155.734	182.176	272.073	262.343	247.434	126.503	62.7229	147.952	417.008	435.13	589.181	1148.88	1256.17	1180.15	130.904	78.0635	86.4613	330.897	285.551	254.167
ATF4	5073.57	5016.49	5013.72	7684.37	7993.44	7264.22	4431.11	7677.29	4462.06	6831.14	7373.53	9682.37	11649.2	12824.8	12894.5	3646.6	3561.52	3440.31	5470.63	6170.42	5402.53
ATF5	227.679	176.361	195.743	299.953	275.728	248.357	430.461	332.85	420.358	301.358	321.661	369.352	343.528	370.051	344.067	334.641	342.668	326.632	370.069	401.131	371.202
ATF6	1852.3	1803.83	1737.46	1810.29	1719.51	1941.62	1850.1	1373.21	1816.33	2508.72	2480.54	2328.01	2120.32	1975.27	1981.83	1962.57	2126.98	2063.33	2289.48	2160.08	2234.31
ATF6B	1531.04	1553.22	1600.83	1434.39	1359.9	1408.9	1863.28	858.05	1842.44	1641.34	1522.46	1612.08	1236.47	1264.17	1216.85	2386.78	2330.75	2259.74	1932.81	1774.49	1853.65
ATF7	1136.46	1270.63	1191.9	972.924	822.723	993.429	846.866	408.953	814.607	1610.21	1777.03	1798.24	1738.11	1779.25	1740.98	1728.32	1728.55	1731.36	1626.65	1625.89	1754.35
ATF7-NPFF	0	1.03135	0	2.88416	0	2.76978	0	3.34522	0	0	1.97338	0	0	1.00014	1.14689	0	0	0	0	1.94252	2.36435
ATF7IP	4915.35	5442.44	5054.42	4479.11	4245.68	5029.01	4750.88	2575.82	4513.41	6023.82	6284.22	5813.58	2850.6	2667.37	2625.23	4279.46	4760.86	5148.18	2962.61	2833.17	2983.81
ATF7IP2	251.797	297.029	241.287	136.517	117.787	151.415	252.127	281.835	253.259	235.748	225.952	235.672	164.939	143.02	186.943	289.366	261.563	249.777	253.585	278.752	254.167
ATG10	166.9	167.079	159.889	207.66	189.173	161.571	151.979	292.707	161.877	124.546	129.256	133.68	145.601	127.018	176.621	132.872	132.809	130.226	127.823	102.954	89.8452
ATG101	375.284	325.907	378.888	294.185	408.684	347.146	280.239	665.699	323.754	412.56	461.771	516.895	804.219	793.11	805.117	295.271	256.494	306.351	432.949	426.383	377.113
ATG12	1122.96	1068.48	1045.58	1267.11	1325.1	1355.35	1390.65	1742.02	1313.29	1312.18	1311.31	1346.7	1392.31	1387.19	1451.96	1331.67	1304.78	1381.25	1247.31	1277.21	1242.46
ATG13	1456.76	1573.84	1526.21	1483.42	1453.6	1525.23	1062.1	1097.23	1077.44	1735.86	1703.03	1724.96	1630.05	1619.22	1759.33	1404.51	1499.43	1485.85	1328.74	1332.57	1322.85
ATG14	430.274	398.102	406.99	430.702	438.131	418.237	607.038	443.242	557.866	569.355	528.866	576.308	500.504	484.067	496.603	782.469	768.469	855.006	578.297	638.118	631.281
ATG16L1	658.918	676.567	663.781	527.802	585.365	599.197	492.834	266.782	475.187	634.964	667.989	676.32	925.932	903.125	891.134	594.479	611.329	661.803	770.032	849.853	776.688
ATG16L2	260.48	316.625	388.578	223.042	239.143	240.048	795.035	718.387	659.692	434.8	443.024	449.56	349.215	336.046	313.101	1249	1139.52	1103.72	624.684	663.371	799.149
ATG2A	760.215	810.642	749.055	639.323	659.428	604.736	650.962	415.644	668.395	1008.6	1016.29	1081.32	737.106	722.1	684.693	1039.35	981.37	970.288	825.696	796.434	897.27
ATG2B	706.19	821.987	739.364	637.4	629.089	682.29	688.737	287.689	595.289	946.33	948.208	1071.42	914.557	845.117	777.591	903.53	966.163	970.288	963.828	907.158	998.936
ATG3	711.014	721.946	679.285	780.647	880.724	832.782	658.869	1427.57	691.893	662.764	628.521	690.184	811.044	891.123	848.699	525.583	519.072	511.296	626.746	637.147	593.451
ATG4A	365.637	398.102	376.95	764.303	784.353	790.312	278.482	334.522	225.409	591.595	586.093	704.047	323.052	323.045	293.604	494.087	501.837	531.577	338.113	332.171	339.284
ATG4B	1257.06	1303.63	1450.63	1131.55	1185.01	964.808	1401.19	2866.02	1379.44	1296.62	1437.61	1445.72	1398	1378.19	1304.01	2126.94	2087.44	1853.05	1606.04	1730.79	1665.68
ATG4C	146.641	154.703	125.973	176.895	169.542	180.036	149.344	265.945	172.321	124.546	120.376	118.826	85.3132	93.0128	92.8981	124.014	126.726	162.248	95.8674	79.6434	96.9382
ATG4D	286.528	330.033	330.437	351.868	357.822	317.602	187.119	172.279	187.986	274.669	268.38	295.086	251.389	273.038	247.728	246.059	221.011	181.462	258.739	250.585	218.702
ATG5	652.164	616.748	574.631	646.053	740.629	694.293	431.339	863.904	408.174	612.724	624.574	710.978	816.731	879.121	799.382	486.213	551.514	526.24	590.667	617.722	548.528
ATG7	295.211	290.841	331.406	298.992	323.021	300.06	361.06	539.417	420.358	309.142	301.927	316.87	296.89	314.043	319.982	402.553	330.503	341.576	283.479	301.091	310.912
ATG9A	849.936	974.627	905.067	846.021	850.385	910.336	683.466	91.1573	718.873	1229.9	1186	1283.33	1222.82	1221.17	1136.57	1052.15	968.19	1059.95	1151.44	1106.27	1186.9
ATG9B	36.6601	47.4422	44.5751	42.3011	50.8625	37.8537	32.5042	30.107	18.2764	23.3524	35.5208	56.4426	23.8877	21.0029	24.0847	83.6602	67.9254	46.9666	35.0483	55.3619	44.9226
ATIC	380.108	405.321	395.361	477.81	494.348	445.012	978.64	1427.57	1001.72	356.959	376.915	321.822	489.129	525.073	462.197	160.431	163.224	166.518	294.818	280.694	281.357
ATL1	101.298	106.229	122.097	142.285	102.617	132.95	128.26	69.4134	107.918	60.0491	79.9218	67.335	87.5882	77.0106	88.3105	105.313	108.478	95.0007	109.268	121.408	127.675
ATL2	560.514	595.09	530.056	718.157	710.29	667.518	634.271	443.242	597.03	514.866	534.786	512.934	623.355	572.079	571.151	465.544	506.906	438.711	521.601	512.826	496.513
ATL3	789.158	830.238	765.528	678.74	731.706	760.768	604.402	626.393	535.238	1194.31	1144.56	1205.1	1303.58	1428.2	1354.48	823.807	960.08	1099.45	1224.63	1221.85	1255.47
ATM	1301.43	1479.99	1290.74	1199.81	1163.59	1358.12	1597.98	605.485	1577.87	1513.46	1483.98	1383.34	1504.92	1344.19	1425.58	1356.28	1575.46	1621.42	1439.04	1293.72	1520.27
ATMIN	1139.36	1113.86	1147.32	808.527	828.969	914.952	981.275	853.032	934.709	1345.55	1298.48	1336.8	1525.4	1387.19	1527.66	1174.2	1254.09	1295.85	1188.55	1307.32	1197.54
ATN1	4149.35	4347.15	4598.98	3973.42	3763.82	3655.19	5058.35	3541.75	4979.89	4682.72	4997.58	4947.14	5281.45	5137.71	5016.5	6764.66	6265.36	6086.45	5242.81	5749.86	5851.76
ATOH7	0.96474	2.0627	0.969023	1.92278	3.5693	1.84652	2.63547	7.52675	1.74061	2.22404	0	0	2.27502	1.00014	0	0.984237	1.01381	0	1.03083	1.94252	0
ATOH8	11.5769	14.4389	15.5044	34.61	29.4467	36.0072	31.6257	41.8153	39.1638	7.78415	16.7737	8.91198	2.27502	0	1.14689	8.85814	5.06906	2.13485	4.12333	2.91378	3.54652
ATOX1	531.572	560.024	546.529	625.863	606.78	622.278	422.554	1817.29	474.317	633.852	612.734	634.731	552.829	592.082	582.62	483.261	503.865	494.217	592.728	607.038	565.079
ATP10A	0.96474	4.12541	0	5.76833	0.892324	4.61631	0.878492	0	0	1.11202	0	0.99022	4.55003	3.00041	3.44067	1.96847	0	4.26969	0	4.8563	0
ATP10B	0	0	0	0.961388	0.892324	0.923262	0	0	0	1.11202	0.986689	0	0	0	0	0	0	0	0	0	0
ATP10D	74.285	84.5708	102.716	143.247	145.449	155.108	467.357	193.187	425.58	95.6338	93.7355	77.2372	54.6004	55.0076	48.1694	149.604	143.961	134.495	125.762	97.1261	141.861
ATP11A	5910.96	6634.69	6036.04	4230.11	4010.11	4662.47	2973.69	823.761	2969.48	7257.05	7479.11	8158.42	7540.55	7371.02	7125.63	7448.71	7472.81	7718.54	7606.51	6841.56	8224.38
ATP11B	1081.47	1073.64	1041.7	1021.96	1033.31	1119.92	626.364	301.07	615.306	1464.53	1510.62	1535.83	1194.38	1116.15	1141.16	1230.3	1374.73	1461.3	1359.67	1204.36	1312.21
ATP11C	1057.36	992.16	959.333	730.655	710.29	761.691	746.718	428.189	696.245	809.551	725.217	743.655	832.656	729.101	824.614	518.693	506.906	565.735	891.67	828.485	920.913
ATP12A	9.6474	12.3762	14.5353	11.5367	13.3849	14.7722	4.39246	0	3.48122	8.89617	2.96007	0	0	0	0	1.96847	2.02762	3.20227	1.03083	0	1.18217
ATP13A1	1053.5	1059.2	1159.92	1033.49	1055.62	1001.74	1800.91	935.826	1846.79	1206.54	1243.23	1190.24	1235.33	1278.18	1281.08	2023.59	1939.42	1847.71	1384.41	1531.68	1566.38
ATP13A2	1734.6	1741.95	1793.66	1259.42	1271.56	1194.7	377.751	304.415	442.116	1936.03	2015.81	2128.97	2854.01	2926.4	2785.8	1780.49	1701.18	1632.09	2467.81	2786.55	2736.73
ATP13A3	966.67	867.367	887.625	803.72	826.292	900.18	889.033	461.641	944.282	1471.2	1526.41	1621.98	2215.87	1966.27	2033.44	907.467	1072.61	1118.66	1419.46	1333.54	1327.58
ATP13A4	1.92948	3.09406	0	2.88416	1.78465	1.84652	1.75698	3.34522	4.35153	1.11202	1.97338	0	0	0	2.29378	6.88966	3.04144	1.06742	4.12333	1.94252	4.72869
ATP13A5	0	0	0	0	0	0	4.39246	0	0	0	0	0	0	0	0	0	0	0	0	0	1.18217
ATP1A1	3639.97	3567.45	3582.48	3883.05	3710.28	3672.73	3690.54	1300.46	3823.26	2801.18	2616.7	2609.23	2816.47	2935.41	2811.03	4142.66	4118.1	4547.22	4797.49	4455.17	4431.97
ATP1A2	5.78844	2.0627	4.84511	11.5367	9.81557	3.69305	10.5419	8.36306	16.5358	1.11202	0	0	2.27502	0	0	1.96847	2.02762	0	1.03083	0	1.18217
ATP1A3	0	0	0.969023	0	0	0	0	0	0	0	0	0.99022	0	0	0	0.984237	2.02762	1.06742	0	0	0
ATP1A4	0	0	0	0	0.892324	0	0	0	0.870306	0	0	0	0	0	0	0	0	2.13485	0	0	0
ATP1B1	832.571	802.392	735.488	2030.45	2204.04	1997.94	1580.41	1818.96	1697.97	1784.79	1990.15	2079.46	2394.46	2848.39	2476.14	1657.46	1773.16	1701.47	2514.2	2639.89	2460.1
ATP1B2	101.298	124.794	92.0572	269.189	215.942	252.974	270.575	91.1573	261.962	74.5054	78.9352	53.4719	6.82505	5.00069	2.29378	356.294	316.309	345.845	35.0483	30.1091	23.6435
ATP1B3	2651.11	2677.39	2673.53	3154.31	3014.27	2874.11	4203.58	9951.2	4140.05	1301.06	1192.91	1176.38	1274.01	1160.16	1107.9	1172.23	1120.26	1157.09	1319.46	1506.43	1253.1
ATP23	70.426	56.7243	61.0484	90.3705	74.9552	72.0144	64.1299	125.446	62.662	26.6885	14.8003	15.8435	12.5126	18.0025	10.322	26.5744	14.1934	20.281	18.555	9.71261	16.5504
ATP2A1	27.0127	33.0033	43.606	33.6486	29.4467	33.2374	50.074	23.4166	44.3856	22.2404	21.7072	17.824	31.8502	27.0037	30.966	62.9912	49.6768	59.7757	34.0175	46.6205	41.3761
ATP2A2	3872.47	4069.71	3888.69	3932.08	3888.75	4211	5018.82	1833.18	4954.65	4572.63	4750.91	4412.42	6243.79	6335.88	5975.3	4027.5	4101.88	4257.95	6196.33	6081.06	6611.9
ATP2A3	2973.33	2931.1	2812.1	2392.89	2539.55	2381.09	722.999	565.343	720.614	2963.54	2916.65	3573.7	922.52	1103.15	1015	1749.97	1748.83	1597.93	3587.3	3621.83	3847.97
ATP2B1	944.481	896.245	852.74	1044.07	1129.68	1149.46	1720.96	1307.98	1711.02	1426.72	1482.99	1086.27	1002.15	739.102	869.343	1447.81	1319.98	1606.47	1640.05	1507.4	1549.83
ATP2B2	1.92948	1.03135	1.93805	7.6911	7.13859	0.923262	57.1019	35.1248	74.8463	0	0	0.99022	0	0	0	1.96847	2.02762	2.13485	0	0.971261	0
ATP2B3	6.75318	7.21946	10.6593	6.72971	6.24627	7.38609	4.39246	0.836306	6.96245	4.44808	5.92014	3.96088	0	0	1.14689	6.88966	7.09668	3.20227	9.27749	3.88504	7.09304
ATP2B4	4925.96	5128.91	4844.15	2877.43	2618.08	3095.7	2248.06	911.573	2419.45	3372.76	3150.5	2996.41	9002.24	9544.32	9115.48	3097.4	3313.14	3316.49	4965.52	4709.64	5069.16
ATP2C1	1953.6	1882.22	1924.48	1632.44	1659.72	1670.18	1988.03	1335.58	1804.14	1654.69	1578.7	1616.04	2039.55	1998.28	1946.27	1975.36	2075.27	2046.25	1957.55	2003.71	2056.98
ATP2C2	1.92948	3.09406	0.969023	0	1.78465	0.923262	3.51397	1.67261	2.61092	0	1.97338	0.99022	1.13751	0	0	1.96847	0	0	3.0925	1.94252	1.18217
ATP4A	0	0	0	0	0	0	0	1.67261	0	0	0.986689	0	0	0	0	0.984237	0	0	0	0	0
ATP4B	0	0	0	0	0	0	0	3.34522	0	0	0	0	0	0	0	0	0	0	1.03083	0	1.18217
ATP5F1A	8985.59	8851.06	8803.57	9679.25	9979.75	9682.24	9371.75	15398.9	9426.29	6466.4	6341.45	6383.95	4439.7	4646.64	4441.9	5451.69	5762.51	5453.47	4759.35	4727.13	4509.99
ATP5F1B	7902.19	7727.92	7810.32	11261.7	11213.8	10877.9	9816.26	13931.2	10107.7	8472.49	8557.56	8713.94	7488.22	7706.06	7361.89	7474.3	7285.25	7634.21	7528.17	7758.43	7459.51
ATP5F1C	2083.84	2074.05	2080.49	2568.83	2728.73	2724.54	1947.62	5036.23	2015.63	1847.07	1795.77	1847.75	1709.68	1777.25	1696.25	1310.02	1351.41	1423.94	1468.94	1413.18	1312.21
ATP5F1D	984.035	922.028	965.147	1016.19	972.633	626.895	867.071	4298.61	1001.72	760.622	806.125	873.374	575.579	657.091	596.383	712.588	705.613	707.702	670.041	808.089	677.385
ATP5F1E	2250.74	2260.72	2297.55	1886.24	2022.01	1757.89	1088.45	5413.41	1034.79	1833.72	1816.5	2045.8	1898.5	1919.27	1828.14	1544.27	1700.16	1468.77	2022.49	2035.76	1760.26
ATP5IF1	1429.75	1399.54	1348.88	1774.72	1616.89	1579.7	1207.93	4193.24	1214.08	1284.38	1247.18	1363.53	854.269	933.129	942.744	1342.5	1377.77	1378.04	1058.66	1095.58	1040.31
ATP5MC1	277.845	253.713	280.048	390.323	415.823	361.919	329.434	904.046	323.754	288.013	322.647	317.861	266.177	265.037	266.078	284.445	246.356	255.114	370.069	318.574	360.563
ATP5MC2	2799.68	2980.61	3079.55	3383.12	3190.95	2726.39	3720.41	12547.9	3752.76	1986.07	1848.07	1975.49	1410.51	1448.2	1387.74	1955.68	2004.31	2039.85	1255.55	1440.38	1188.08
ATP5MC3	2026.92	1994.63	1985.53	2593.82	2590.42	2348.78	1770.16	6066.56	1772.81	1582.41	1621.13	1723.97	1377.52	1432.2	1416.41	1201.75	1352.43	1295.85	1291.63	1435.52	1197.54
ATP5ME	955.093	926.154	924.448	1201.73	1168.94	1061.75	838.081	4414.86	816.347	848.472	870.26	927.836	732.556	913.126	746.625	584.637	670.13	568.937	586.543	670.17	528.431
ATP5MF	1168.3	1267.53	1272.33	1728.58	1751.63	1506.76	1050.68	1789.69	1115.73	1016.39	1018.26	1055.57	1086.32	1191.16	1198.5	759.831	839.436	783.489	952.489	951.836	781.417
ATP5MF-PTCD1	0	0	1.93805	0.961388	0.892324	1.84652	0	0	1.74061	1.11202	3.94676	0	1.13751	1.00014	3.44067	4.92119	1.01381	0	0	0	1.18217
ATP5MG	1411.42	1335.6	1305.27	1523.8	1701.66	1460.6	951.406	4937.55	1065.25	1128.7	1044.9	1186.28	996.458	955.132	1062.02	868.097	767.456	850.737	856.621	798.376	744.769
ATP5MGL	0	0	0	0	0	0.923262	0	0	0	0	0.986689	0	0	5.00069	0	0	1.01381	0	0	0.971261	1.18217
ATP5MJ	1089.19	1048.88	1101.78	1338.25	1463.41	1273.18	944.378	3882.97	983.446	813.999	749.884	906.052	760.993	808.112	720.247	605.306	608.287	635.117	665.917	611.894	587.54
ATP5MK	830.641	794.141	803.32	1046.95	1116.3	1012.82	728.269	3130.29	693.634	815.111	898.874	988.24	1248.98	1321.18	1292.54	684.045	620.453	608.431	875.176	935.324	821.61
ATP5PB	1860.02	1813.12	1887.66	2325.6	2336.1	2405.1	2129.46	6585.07	2031.29	1674.7	1625.08	1726.94	1561.8	1605.22	1539.13	1326.75	1359.52	1322.54	1342.14	1394.73	1273.2
ATP5PD	726.449	697.194	695.758	828.716	874.478	799.544	863.557	3339.37	791.108	700.573	651.215	616.907	709.805	802.111	696.162	507.867	667.088	647.926	727.767	742.043	665.564
ATP5PF	848.007	803.423	851.771	981.577	947.648	854.017	715.971	1870.82	749.334	822.895	798.232	862.482	922.52	887.123	901.456	701.761	729.945	668.207	663.856	715.819	649.013
ATP5PO	837.395	808.58	813.979	979.654	1138.61	1106.99	882.005	4100.41	860.733	698.349	690.683	711.968	641.555	698.096	572.298	638.77	652.895	587.083	587.574	605.095	587.54
ATP6AP1	3943.86	3952.14	4037.92	4161.85	3932.47	3808.45	2944.7	3652.15	2979.06	3869.83	4003	4337.16	3195.26	3427.47	3149.36	4407.42	4410.08	4246.21	4239.81	4372.62	4208.54
ATP6AP2	1879.31	1661.51	1665.75	1856.44	1842.65	1975.78	1715.69	2874.38	1706.67	1423.39	1463.26	1424.93	1246.71	1294.18	1192.77	1627.93	1629.2	1801.81	1630.78	1612.29	1482.45
ATP6V0A1	1368.97	1420.17	1428.34	1117.13	935.156	1070.06	2335.91	2251.33	2117.45	1930.47	2025.67	2109.17	2314.83	2175.3	2153.86	3039.33	3005.95	3103	2291.54	2330.05	2541.67
ATP6V0A2	767.933	782.796	794.599	657.589	752.229	740.456	701.036	470.84	687.542	723.926	833.753	883.276	830.381	833.115	872.783	785.422	812.063	811.242	856.621	966.404	1014.3
ATP6V0A4	0	0	0	0	0	0	0	1.67261	0	0	1.97338	0	0	0	0	0	0	2.13485	0	0	0
ATP6V0B	1245.48	1188.12	1205.46	1240.19	1320.64	1137.46	974.247	1909.29	979.965	1276.6	1334.99	1403.14	1906.46	1813.25	1804.06	1024.59	943.859	884.894	1257.62	1259.73	1115.97
ATP6V0C	649.27	651.814	636.648	700.852	631.766	584.425	772.194	495.093	812.866	793.983	745.937	795.147	823.556	901.124	853.286	754.91	687.364	700.23	683.442	682.796	686.843
ATP6V0D1	1199.17	1222.15	1278.14	1178.66	1077.93	1000.82	1517.15	3664.69	1607.46	1512.35	1445.5	1495.23	1300.17	1234.17	1329.25	1451.75	1390.95	1383.38	1245.25	1297.6	1201.09
ATP6V0D2	0	1.03135	0	4.80694	1.78465	3.69305	0.878492	0	1.74061	0	0	0.99022	0	0	0	0	0	0	0	0	1.18217
ATP6V0E1	1335.2	1317.04	1299.46	1228.65	1388.46	1233.48	1355.51	3170.43	1402.06	1632.45	1524.44	1736.85	2337.58	2305.32	2151.57	1017.7	1062.47	1119.73	1507.08	1516.14	1417.43
ATP6V0E2	355.989	311.468	367.26	329.756	335.514	316.679	325.042	620.539	331.587	222.404	160.83	175.269	62.563	65.009	47.0225	260.823	240.273	244.44	115.453	120.436	114.671
ATP6V1A	659.882	678.629	701.573	837.369	804.876	908.489	1209.68	1694.36	1174.04	681.669	641.348	658.496	793.981	775.107	753.507	694.872	700.544	822.984	794.771	887.732	780.234
ATP6V1B1	0	0	0	0	0.892324	0.923262	0	0	0	0	0	0	0	0	0	0	0	0	0	0.971261	0
ATP6V1B2	2938.6	2953.79	2903.19	2845.71	2904.52	2993.21	2437.81	2345.84	2507.35	3721.93	3551.1	3915.33	2995.06	2849.39	2961.27	2428.11	2373.33	2336.59	2426.58	2460.2	2358.44
ATP6V1C1	775.651	795.172	801.382	820.064	805.769	883.561	823.147	839.651	803.293	1324.42	1309.34	1399.18	1627.77	1597.22	1578.12	1116.13	1103.03	1121.86	1194.73	1236.41	1263.74
ATP6V1C2	50.1665	67.0379	58.1414	96.1388	79.4169	82.1703	38.6536	107.883	45.2559	37.8087	35.5208	33.6675	30.7127	37.0051	41.288	49.2119	48.663	52.3038	50.5108	42.7355	53.1978
ATP6V1D	599.104	666.253	618.237	683.547	723.675	689.676	572.776	1299.62	542.201	741.718	730.15	873.374	1068.12	1100.15	1102.16	493.103	499.809	479.273	858.683	877.048	848.8
ATP6V1E1	1320.73	1250	1235.5	1419.97	1385.78	1352.58	970.733	2375.11	984.316	1476.76	1453.39	1548.7	1920.11	1956.27	1922.19	921.246	878.975	925.456	1182.36	1185.91	1065.14
ATP6V1E2	47.2723	45.3795	49.4202	95.1774	75.8476	67.3981	33.3827	35.9611	44.3856	44.4808	59.2014	69.3154	81.9006	76.0105	64.2258	33.4641	42.5801	53.3712	35.0483	39.8217	39.0117
ATP6V1F	1154.79	1211.84	1241.32	1399.78	1406.3	1301.8	1374.84	1787.19	1451.67	1222.11	1284.67	1370.46	1374.11	1298.18	1331.54	1040.34	1024.96	964.951	1077.22	1067.42	1086.42
ATP6V1FNB	10.6121	10.3135	16.4734	11.5367	15.1695	15.6954	60.6159	65.2318	57.4402	4.44808	6.90683	11.8826	11.3751	7.00097	12.6158	27.5586	10.1381	12.8091	18.555	13.5977	15.3683
ATP6V1G1	1765.47	1647.07	1657.03	1571.87	1744.49	1708.03	1576.01	2933.76	1489.96	1981.62	2069.09	2245.82	2452.47	2378.33	2332.77	1385.81	1543.02	1411.13	1871.99	1876.48	1790.99
ATP6V1G2	26.048	31.9719	30.0397	48.0694	49.0778	36.0072	26.3547	40.1427	32.2013	26.6885	23.6805	20.7946	11.3751	20.0028	9.17512	28.5429	34.4696	27.753	24.74	24.2815	16.5504
ATP6V1G2-DDX39B	1.92948	2.0627	1.93805	3.84555	0	0.923262	11.4204	0	0.870306	2.22404	0.986689	0.99022	2.27502	2.00028	0	9.84237	8.1105	1.06742	2.06166	0.971261	1.18217
ATP6V1H	691.719	665.222	642.462	640.284	630.873	704.449	780.1	1386.59	736.279	726.15	716.336	811.981	760.993	798.11	776.445	507.867	589.025	591.353	593.759	605.095	569.808
ATP7A	385.896	416.666	390.516	220.158	258.774	300.983	665.897	309.433	591.808	412.56	449.93	387.176	480.029	480.066	459.903	392.711	372.069	400.284	508.2	430.269	487.055
ATP7B	448.604	435.23	435.091	420.126	407.792	502.254	910.996	273.472	1093.1	400.328	322.647	314.89	295.752	295.041	324.57	640.739	559.624	618.038	555.618	459.406	529.614
ATP8A1	869.231	1030.32	926.386	625.863	606.78	713.681	706.307	464.986	671.876	870.712	977.809	912.983	418.603	389.054	407.146	2433.04	2407.8	2474.29	1163.81	1071.3	1204.63
ATP8A2	32.8012	26.8151	20.3495	136.517	104.402	133.873	466.479	260.091	487.371	8.89617	12.827	9.9022	18.2001	11.0015	8.02823	18.7005	23.3177	12.8091	12.37	12.6264	14.1861
ATP8B1	387.826	364.067	395.361	69.2199	71.3859	82.1703	126.503	79.449	140.119	60.0491	53.2812	41.5893	20.4752	28.0039	37.8474	64.9597	55.7597	50.1689	192.766	185.511	200.969
ATP8B2	1992.19	2066.83	2012.66	1867.98	1829.26	1908.38	1569.86	656.5	1543.92	2072.81	2145.06	2065.6	1151.16	1180.16	1134.27	2943.85	2916.74	2988.79	2097.74	1886.19	1954.13
ATP8B3	214.172	270.214	255.822	266.304	251.635	280.672	86.9707	91.1573	82.6791	114.538	114.456	122.787	58.0129	60.0083	61.9321	106.298	102.395	88.5962	49.4799	49.5343	49.6513
ATP8B4	19.2948	20.627	28.1017	116.328	135.633	148.645	426.947	250.055	425.58	4.44808	7.89352	5.94132	10.2376	8.00111	11.4689	9.84237	10.1381	21.3485	3.0925	3.88504	1.18217
ATP9A	911.68	995.254	995.186	727.771	652.289	863.25	1561.96	587.087	1631.82	844.024	714.363	668.399	436.803	382.053	416.321	961.6	1044.23	927.591	911.256	827.514	855.894
ATP9B	415.803	450.701	458.348	358.598	322.129	345.3	538.515	236.675	560.477	457.041	449.93	481.247	442.491	462.064	457.609	521.646	505.892	551.858	539.125	494.372	504.788
ATPAF1	885.632	925.122	861.461	1040.22	1037.77	985.12	675.56	966.769	718.873	812.887	714.363	728.802	844.031	941.13	859.021	692.903	680.268	670.342	572.112	573.044	563.897
ATPAF2	197.772	185.643	176.362	233.617	240.035	207.734	367.209	523.527	362.047	191.268	173.657	172.298	243.427	278.038	253.463	228.343	239.26	266.856	187.611	208.821	212.791
ATPSCKMT	184.265	151.609	170.548	181.702	166.865	181.883	161.642	302.743	168.839	143.451	121.363	166.357	167.214	181.025	183.502	233.264	217.97	193.204	197.92	164.143	205.698
ATR	439.922	434.199	429.277	387.439	414.931	469.94	615.823	377.174	550.904	546.002	553.533	462.433	675.68	712.098	653.727	533.457	543.403	552.925	603.037	539.05	657.288
ATRAID	1097.87	1051.98	1144.42	1405.55	1442.89	1466.14	991.817	2029.71	1134.88	1107.57	1162.32	1167.47	773.506	758.105	759.241	970.458	953.997	899.838	844.251	799.348	725.854
ATRIP	211.278	216.584	220.937	253.806	281.082	218.813	294.295	338.704	301.996	245.757	256.539	276.271	270.727	319.044	247.728	294.287	299.075	304.216	265.955	292.349	268.353
ATRN	2237.23	2428.83	2291.74	1566.1	1448.24	1794.82	1583.92	729.259	1553.5	2565.43	2530.86	2567.64	2402.42	2586.36	2520.86	2619.06	2903.56	2737.94	2817.26	2707.87	2921.15
ATRNL1	401.332	406.353	397.299	85.5635	70.4936	100.636	141.437	96.1752	161.877	499.297	347.315	377.274	59.1505	46.0064	69.9603	246.059	247.37	246.575	95.8674	78.6721	104.031
ATRX	2412.82	2570.13	2425.46	2067.95	2139.79	2424.48	2848.07	1604.03	2717.1	2922.39	3028.15	2779.55	2672.01	2737.38	2650.46	3059.01	3237.1	3519.3	3002.81	2589.38	2921.15
ATXN1	327.047	384.694	327.53	329.756	311.421	354.532	578.047	226.639	509.129	497.073	512.092	534.719	611.98	560.077	516.1	1003.92	1018.88	955.344	1009.18	868.307	1023.76
ATXN10	1916.94	1780.11	1783.97	2156.39	2180.84	2150.28	1880.85	4213.31	2017.37	1795.91	1788.87	1820.02	1874.61	2031.28	1933.66	1625.96	1603.85	1624.62	1694.69	1697.76	1696.42
ATXN1L	2066.47	2128.71	2034.95	1628.59	1577.63	1840.98	1446	516.837	1489.09	2952.42	2935.4	3064.73	3075.82	2982.41	2984.21	2297.21	2556.83	2430.52	2596.67	2261.09	2494.39
ATXN2	901.067	895.213	894.408	746.998	700.475	760.768	890.79	372.992	869.436	1046.41	1163.31	1211.04	1089.73	1085.15	1087.25	1255.89	1101	1205.12	1171.03	1196.59	1262.56
ATXN2L	2177.42	2303.01	2173.52	2411.16	2145.15	2279.53	4138.57	1396.63	3689.23	2447.56	2615.71	2774.6	2940.46	3029.42	3082.84	3573.77	3140.79	3371.99	3055.39	3423.69	3577.26
ATXN3	650.235	612.623	507.768	495.115	530.041	553.034	338.219	250.892	333.327	581.587	555.506	597.103	547.142	551.076	536.745	1010.81	962.108	925.456	643.239	624.521	627.734
ATXN7	390.72	450.701	480.635	410.513	398.869	477.326	433.096	249.219	367.269	578.251	604.841	646.614	685.918	754.104	813.145	639.754	644.784	669.275	784.463	754.67	793.238
ATXN7L1	238.291	265.057	266.481	152.861	141.88	150.492	268.818	76.1038	236.723	186.82	186.484	166.357	161.526	188.026	215.615	361.215	337.599	292.474	272.14	286.522	270.718
ATXN7L2	57.8844	61.8811	87.2121	63.4516	49.9702	49.8561	149.344	190.678	137.508	83.4016	74.0017	71.2959	127.401	130.018	108.955	141.73	126.726	160.114	94.8365	107.81	115.853
ATXN7L3	3316.78	3419.96	3434.22	2614.97	2722.48	2766.09	2239.27	1787.19	2313.27	4156.73	3990.17	4208.44	3905.07	3933.54	4056.55	3597.39	3722.72	3384.8	3451.23	3383.87	3389.29
ATXN7L3B	3325.46	3407.59	3370.26	2816.87	2738.54	3068	3014.1	1890.05	3209.69	3149.24	3043.94	3085.53	3173.65	3164.44	3227.35	2681.06	2808.26	2859.63	2901.79	2770.04	2879.77
AUH	283.634	258.869	266.481	250.922	242.712	260.36	202.932	402.263	231.501	205.724	204.245	200.024	158.114	182.025	131.892	239.17	222.025	245.507	184.519	179.683	160.776
AUNIP	50.1665	49.5049	36.8229	208.621	230.22	207.734	93.1201	112.901	84.4197	36.6967	45.3877	31.687	20.4752	14.0019	17.2033	23.6217	18.2486	21.3485	32.9866	33.9941	21.2791
AUP1	1941.06	1895.62	2021.38	2166.97	2099.64	1914.84	2098.72	1802.24	2202.74	2006.09	2071.06	2431.98	2524.13	2696.37	2566.74	2615.12	2297.3	2272.54	2058.57	2199.91	2127.91
AURKA	440.886	371.287	358.538	865.249	1004.76	861.403	319.771	452.441	299.385	325.822	452.89	325.782	95.5507	113.016	114.689	210.627	193.638	229.496	144.316	139.862	138.314
AURKAIP1	1094.98	984.941	1038.79	1253.65	1193.93	974.964	794.156	3423.84	892.934	957.45	907.754	1008.04	1175.05	1136.16	1070.05	724.399	776.58	734.387	813.326	922.698	777.87
AURKB	392.649	375.412	414.742	1141.17	1078.82	915.875	218.744	503.456	205.392	254.653	363.102	271.32	23.8877	17.0023	9.17512	180.115	203.776	168.653	45.3566	56.3331	56.7443
AURKC	7.71792	3.09406	8.72121	4.80694	3.5693	4.61631	3.51397	13.3809	0.870306	6.67213	1.97338	3.96088	6.82505	2.00028	3.44067	2.95271	1.01381	3.20227	9.27749	2.91378	3.54652
AUTS2	1442.29	1453.17	1591.14	927.739	820.938	874.329	1669.13	756.02	1547.4	1438.96	1353.74	1233.81	1468.52	1425.2	1370.53	1725.37	1553.16	1584.06	1739.01	1813.34	1799.27
AVEN	364.672	382.631	358.538	299.953	361.391	288.981	304.837	587.087	283.72	358.071	379.875	362.421	455.003	498.069	469.078	236.217	248.384	256.182	357.699	374.907	380.66
AVIL	15.4358	27.8465	41.668	25.9575	38.3699	27.6978	34.2612	21.7439	26.9795	30.0246	34.5341	25.7457	54.6004	67.0093	84.8699	128.935	114.561	89.6636	119.577	117.523	158.411
AVL9	948.34	944.718	938.014	839.292	859.308	843.861	893.426	582.069	840.716	1154.28	1202.77	1227.87	1395.72	1313.18	1421	944.868	1006.72	987.367	1132.88	1099.47	1080.51
AVP	0	0	0	0	0	0	0.878492	5.01783	0	2.22404	0	0	0	0	0	0	0	0	0	0	0
AVPI1	21.2243	17.533	22.2875	34.61	33.016	27.6978	35.1397	47.6694	41.7747	4.44808	7.89352	10.8924	19.3376	30.0041	18.3502	6.88966	13.1796	11.7417	12.37	16.5114	10.6396
AVPR1A	1.92948	4.12541	2.90707	5.76833	4.46162	14.7722	2.63547	1.67261	6.09214	3.33606	4.93345	2.97066	4.55003	6.00083	3.44067	4.92119	3.04144	1.06742	2.06166	1.94252	1.18217
AVPR1B	0	1.03135	0.969023	1.92278	0.892324	0	3.51397	0	5.22184	0	0.986689	0	0	0	0	0.984237	0	0	0	0	0
AVPR2	50.1665	64.9752	84.305	36.5327	33.016	31.3909	5.27095	11.7083	5.22184	64.4972	71.0416	72.2861	71.663	56.0077	51.61	79.7232	82.1188	60.8431	58.7574	41.7642	55.5621
AWAT1	0	0	0	0.961388	0	0	0.878492	0	0	0	0	0	0	0	1.14689	0	0	0	0	0	0
AXDND1	0.96474	1.03135	0	0.961388	1.78465	0.923262	2.63547	0.836306	0	0	0	0	1.13751	3.00041	0	0.984237	0	3.20227	1.03083	3.88504	4.72869
AXIN1	866.337	850.865	896.346	717.195	749.552	732.146	455.937	355.43	495.204	919.641	918.608	988.24	1169.36	1201.17	1103.31	622.038	559.624	624.443	752.507	773.124	755.409
AXIN2	287.493	319.719	299.428	224.965	265.02	212.35	303.958	183.151	294.163	443.696	465.717	469.364	345.803	321.044	379.621	471.45	485.616	473.936	276.263	253.499	273.082
AXL	509.383	512.582	525.21	519.149	528.256	569.652	840.716	508.474	904.248	308.03	248.646	180.22	95.5507	35.0048	74.5478	466.529	484.602	521.97	358.73	304.976	278.993
AZI2	275.916	269.183	264.543	378.787	362.284	346.223	293.416	214.931	266.314	210.172	191.418	195.073	243.427	242.033	243.141	197.832	178.431	223.092	180.396	226.304	195.059
AZIN1	1832.04	1625.41	1680.29	2006.42	2034.5	1980.4	1568.11	1587.31	1509.98	1536.81	1656.65	1593.26	2796	2945.41	2964.71	1323.8	1294.64	1452.76	2644.08	2567.04	2619.7
AZIN2	55.9549	28.8778	48.4511	28.8416	33.016	33.2374	81.6997	148.862	72.2354	26.6885	22.6939	26.7359	18.2001	23.0032	24.0847	45.2749	42.5801	61.9106	20.6166	30.1091	36.6474
AZU1	5.78844	2.0627	6.78316	8.65249	1.78465	0	7.90642	35.9611	9.57337	2.22404	0.986689	1.98044	3.41253	1.00014	3.44067	8.85814	15.2072	7.47197	7.21582	3.88504	2.36435
B2M	3302.31	3243.6	2988.47	6029.82	5910.76	5883.95	2906.05	7302.62	2783.24	2390.84	2325.63	2659.73	1634.6	1763.24	1708.87	1759.82	1869.47	1853.05	1917.35	1950.29	1804
B3GALNT1	306.787	315.594	269.388	555.682	566.626	583.501	316.257	429.861	376.843	442.584	507.158	483.227	555.104	457.063	461.05	432.08	394.373	476.071	580.358	534.193	562.715
B3GALNT2	284.598	262.995	237.411	262.459	301.606	258.513	283.753	268.454	267.184	257.989	257.526	273.301	278.69	237.033	269.519	247.044	189.583	230.564	277.294	248.643	295.543
B3GALT1	70.426	48.4735	50.3892	149.015	132.956	162.494	174.82	142.172	152.304	47.8169	50.3212	30.6968	13.6501	9.00124	9.17512	30.5114	28.3867	28.8204	19.5858	20.3965	14.1861
B3GALT2	2.89422	2.0627	6.78316	4.80694	3.5693	5.53957	2.63547	2.50892	0	1.11202	1.97338	3.96088	6.82505	2.00028	3.44067	0	1.01381	0	2.06166	0.971261	2.36435
B3GALT4	218.996	212.458	220.937	230.733	215.942	161.571	113.325	183.151	116.621	283.565	278.246	320.831	154.701	146.02	116.983	254.918	219.997	226.294	171.118	168.028	166.686
B3GALT5	51.1312	55.693	61.0484	50.9536	33.016	42.47	78.1857	26.7618	78.3276	94.5218	75.9751	69.3154	83.0381	92.0127	83.723	209.643	219.997	209.215	151.532	145.689	166.686
B3GALT6	1768.37	1553.22	1630.87	1333.44	1409.87	1158.69	1011.14	2336.64	1169.69	1565.73	1636.92	1609.11	1494.69	1410.19	1414.12	1213.56	1150.68	1163.49	1540.06	1480.2	1333.49
B3GALT9	70.426	47.4422	53.2963	74.9882	65.1397	62.7818	111.568	392.227	102.696	60.0491	57.228	47.5306	84.1756	92.0127	106.661	62.007	66.9116	52.3038	56.6958	52.4481	36.6474
B3GAT1	33.7659	38.16	47.4821	39.4169	22.3081	24.9281	19.3268	17.5624	18.2764	26.6885	31.5741	29.7066	50.0504	43.0059	41.288	29.5271	26.3591	27.753	25.7708	29.1378	46.1048
B3GAT2	21.2243	18.5643	19.3805	14.4208	10.7079	11.0791	17.5698	4.18153	15.6655	8.89617	14.8003	14.8533	32.9878	25.0035	29.8191	22.6375	29.4005	25.6182	18.555	26.224	30.7365
B3GAT3	562.444	529.083	594.011	522.034	609.457	476.403	442.76	1387.43	460.392	834.016	773.564	964.475	1024.9	1148.16	1036.79	805.106	804.967	746.129	914.348	977.088	899.634
B3GLCT	290.387	275.371	294.583	281.687	270.374	312.986	291.659	304.415	295.904	255.765	305.874	303.007	374.24	361.05	348.655	197.832	196.68	222.024	357.699	371.993	331.009
B3GNT2	1199.17	1174.71	1110.5	877.747	990.48	958.345	667.654	858.05	632.713	1609.09	1650.73	1972.52	2244.3	1984.27	2183.68	912.388	970.218	1098.38	1491.61	1446.21	1502.54
B3GNT3	0.96474	4.12541	3.87609	2.88416	0.892324	3.69305	0.878492	0	0.870306	0	0	0.99022	0	0	0	0	0	0	0	0	0
B3GNT4	0.96474	5.15676	6.78316	4.80694	4.46162	9.23262	7.02793	1.67261	5.22184	10.0082	4.93345	8.91198	11.3751	8.00111	11.4689	9.84237	10.1381	5.33712	3.0925	8.74135	9.45739
B3GNT5	53.0607	40.2227	29.0707	36.5327	45.5085	53.5492	61.4944	25.0892	41.7747	52.265	38.4809	32.6773	63.7005	51.007	41.288	53.1488	45.6215	43.7644	78.3432	64.1032	55.5621
B3GNT6	0	0	0	0	0	0.923262	0	0	0	0	0	0	0	0	0	0	2.02762	0	0	0	0
B3GNT7	145.676	133.044	135.663	128.826	120.464	113.561	24.5978	35.1248	24.3686	37.8087	39.4676	37.6284	18.2001	17.0023	18.3502	19.6847	19.2624	21.3485	19.5858	18.454	14.1861
B3GNT8	296.175	299.092	318.809	129.787	128.495	120.947	69.4008	156.389	73.1057	105.642	126.296	79.2176	56.8754	39.0054	57.3445	66.9281	87.1878	82.1916	30.925	33.9941	26.0078
B3GNT9	56.9197	51.5676	77.5218	66.3358	74.0629	59.0887	117.718	14.2172	160.136	51.153	51.3078	45.5501	28.4377	30.0041	37.8474	66.9281	67.9254	48.0341	54.6341	41.7642	31.9187
B3GNTL1	34.7306	28.8778	31.9778	28.8416	43.7239	24.9281	66.7654	73.5949	67.8839	14.4563	22.6939	24.7555	37.5378	54.0075	32.1129	39.3695	40.5525	36.2924	52.5724	54.3906	55.5621
B4GALNT1	14.4711	11.3449	11.6283	6.72971	5.35395	13.8489	24.5978	84.4669	22.628	25.5765	32.5607	41.5893	195.651	198.027	184.649	11.8108	9.12431	8.53939	71.1274	58.2756	80.3878
B4GALNT2	0	0	0.969023	0	0	0	0	0	0	0	0	0	0	0	0	0	0	0	1.03083	0	0
B4GALNT3	44.3781	37.1287	31.9778	56.7219	49.9702	60.012	29.8687	32.6159	35.6826	17.7923	15.787	12.8729	78.4881	73.0101	71.1072	19.6847	7.09668	18.1462	12.37	15.5402	18.9148
B4GALNT4	977.282	866.335	962.24	624.902	712.967	577.038	426.947	909.064	550.033	550.45	654.175	569.377	257.077	200.028	243.141	1013.76	964.135	909.445	532.94	502.142	630.098
B4GALT1	3496.22	3373.55	3365.42	3176.43	3159.72	3240.65	1994.18	1902.6	2033.91	4810.6	4687.76	5286.79	3337.45	3401.47	3311.07	3442.86	3459.13	3696.49	4039.83	4144.37	4135.24
B4GALT2	758.286	760.106	716.108	952.735	986.018	932.494	716.849	654.827	755.426	597.155	638.388	634.731	999.87	911.126	862.461	360.231	409.58	418.43	697.873	720.675	628.916
B4GALT3	898.173	940.593	959.333	782.57	737.952	762.614	669.411	1202.61	711.91	818.447	821.912	841.687	745.068	846.117	793.648	826.759	816.119	785.624	746.322	691.538	727.037
B4GALT4	297.14	275.371	281.017	354.752	394.407	378.537	281.117	363.793	310.699	216.844	219.045	228.741	184.276	179.025	188.09	187.005	206.818	229.496	150.501	150.545	127.675
B4GALT5	1785.73	1761.55	1738.43	1345.94	1361.69	1618.48	1455.66	531.054	1446.45	2755.59	2780.49	3038.99	4148.49	4202.58	4139.13	2780.47	2545.68	2840.41	4060.45	3900.58	3924.82
B4GALT6	338.624	332.095	331.406	432.625	439.916	462.554	462.965	564.506	456.911	247.981	208.191	218.839	170.626	141.019	144.508	180.115	185.528	199.608	261.831	235.045	273.082
B4GALT7	459.216	443.481	459.317	418.204	453.301	418.237	467.357	551.962	436.023	503.745	435.13	498.081	422.016	466.064	488.575	471.45	443.036	375.733	488.614	473.975	485.873
B4GAT1	875.019	793.109	825.607	898.898	858.416	849.401	1045.4	1297.11	1003.46	803.991	773.564	753.558	490.266	509.07	490.869	1158.45	1139.52	1098.38	947.335	874.135	975.293
B9D1	46.3075	43.3168	63.9555	73.0655	72.2783	82.1703	173.063	251.728	147.082	41.1448	35.5208	38.6186	38.6753	52.0072	30.966	96.4553	75.0221	48.0341	36.0791	37.8792	30.7365
B9D2	115.769	94.8844	81.3979	77.8724	74.0629	83.0935	69.4008	232.493	101.826	150.123	137.15	147.543	159.251	162.022	155.977	120.077	117.602	98.203	144.316	131.12	112.306
BAALC	1336.17	1388.2	1339.19	1606.48	1561.57	1582.47	257.398	434.879	301.126	2374.16	2132.24	2325.04	1123.86	1052.15	1024.17	1059.04	1143.58	1159.22	653.548	554.59	528.431
BAAT	0	4.12541	0	0.961388	4.46162	0.923262	0.878492	0	0	0	0.986689	0.99022	1.13751	1.00014	4.58756	0	3.04144	0	0	1.94252	1.18217
BABAM1	875.984	887.994	887.625	1116.17	1075.25	1025.74	874.099	2586.69	892.064	789.535	799.218	718.9	897.494	1000.14	871.636	797.232	729.945	793.096	752.507	819.744	756.591
BABAM2	297.14	346.534	347.879	364.366	341.76	382.23	464.722	503.456	496.945	384.759	381.849	387.176	301.44	314.043	321.129	485.229	491.699	437.644	278.325	355.481	277.811
BACE1	680.142	692.037	647.307	603.752	588.934	669.365	683.466	304.415	711.91	607.163	601.881	585.22	506.191	429.059	412.88	663.376	745.152	653.263	602.006	628.406	702.211
BACE2	835.465	852.928	798.475	305.721	322.129	300.983	250.37	212.422	228.02	430.352	399.609	439.658	152.426	158.022	120.423	329.72	348.751	361.857	355.637	385.591	423.218
BACH1	1066.04	1055.07	1063.99	722.964	770.076	867.866	1215.83	782.782	1100.94	1058.64	1033.06	966.455	961.195	891.123	938.156	738.178	849.574	849.669	771.062	758.555	756.591
BACH2	264.339	262.995	222.875	195.162	189.173	215.12	86.0922	24.2529	107.918	396.991	368.035	353.509	260.489	246.034	259.197	245.075	272.715	242.305	299.972	264.183	315.64
BAD	419.662	417.697	413.773	452.814	474.716	412.698	355.789	1317.18	342.901	359.183	330.541	383.215	282.102	264.036	254.61	348.42	338.613	303.148	294.818	277.781	263.625
BAG1	1021.66	1009.69	1039.76	935.43	962.818	992.506	898.697	2663.63	932.098	747.278	738.044	754.548	837.206	780.108	794.795	650.581	613.356	563.6	857.652	787.692	815.7
BAG2	72.3555	73.226	58.1414	215.351	191.85	237.278	237.193	281.835	310.699	104.53	102.616	94.0709	149.014	154.021	137.627	60.0385	59.8149	78.9894	96.8982	70.902	79.2056
BAG3	634.799	636.344	645.369	607.597	671.92	603.813	481.413	441.569	466.484	809.551	880.127	851.589	1854.14	1872.26	1852.23	522.63	566.721	572.139	1233.91	1323.83	1342.95
BAG4	416.768	374.381	391.485	441.277	409.577	434.856	375.994	496.766	388.157	452.593	428.223	419.853	403.816	368.051	404.852	305.114	306.171	295.676	305.126	352.568	338.102
BAG5	938.692	935.436	847.895	844.098	868.231	952.806	631.635	480.039	646.637	1226.56	1126.8	1335.81	1584.55	1639.23	1570.09	966.521	1030.03	1030.06	1205.04	1133.46	1125.43
BAG6	5566.55	5647.68	5914.92	5507.79	5288.81	5189.65	5903.46	3555.97	6036.44	6380.78	6428.28	6730.53	6593	6695.93	6360.65	5766.65	5705.73	5589.03	5440.73	5645.94	5617.69
BAHCC1	1994.12	1887.37	1931.26	2086.21	2163.89	2090.26	1946.74	767.729	1987.78	2146.2	2267.41	2320.09	1719.91	1623.22	1664.14	2957.63	2956.28	2839.35	2237.94	2082.38	2410.45
BAHD1	821.959	815.799	829.484	650.86	654.074	691.523	768.68	717.55	737.149	1114.24	1099.17	1155.59	1027.17	1132.16	1122.81	960.616	931.693	874.22	1354.51	1320.91	1327.58
BAIAP2	684.001	693.068	758.745	718.157	683.52	646.283	808.212	732.604	958.207	785.087	817.965	813.961	583.542	593.082	610.145	1058.06	983.398	962.816	917.44	878.991	935.099
BAIAP2L1	59.8139	67.0379	54.2653	138.44	137.418	136.643	180.091	217.439	251.518	60.0491	41.441	44.5599	22.7502	27.0037	22.9378	84.6444	90.2293	95.0007	58.7574	44.678	66.2017
BAIAP2L2	31.8364	48.4735	32.9468	56.7219	52.6471	41.5468	126.503	93.6662	106.177	20.0164	25.6539	19.8044	26.1627	9.00124	25.2316	155.51	121.657	105.675	46.3874	50.5056	55.5621
BAIAP3	1253.2	1304.66	1349.85	761.419	732.598	672.134	689.616	597.959	670.136	1308.85	1185.01	1190.24	1204.62	1159.16	1250.11	2096.43	2138.13	2065.46	1184.43	1361.71	1293.3
BAK1	748.638	739.479	819.793	751.805	849.493	795.851	438.367	490.075	513.481	674.997	665.029	724.841	707.53	703.097	714.512	481.292	463.312	515.566	610.253	577.9	582.811
BAMBI	1805.03	1543.93	1466.13	4491.6	4312.6	3851.85	4933.61	9734.6	5119.14	1652.46	1532.33	1044.68	403.816	210.029	261.491	1080.69	913.445	960.681	1098.87	1103.35	971.747
BANF1	1443.25	1439.77	1435.12	1844.9	1862.28	1654.48	1340.58	2865.18	1364.64	1177.63	1221.52	1186.28	1699.44	1804.25	1844.2	901.562	842.478	942.535	1377.19	1333.54	1241.28
BANK1	15.4358	12.3762	18.4114	5.76833	2.67697	7.38609	13.1774	11.7083	10.4437	10.0082	2.96007	3.96088	1.13751	0	4.58756	12.7951	11.1519	14.9439	5.15416	3.88504	3.54652
BANP	527.713	543.522	540.715	499.922	483.64	415.468	306.594	427.352	339.419	523.762	542.679	594.132	651.792	697.096	714.512	486.213	517.044	529.442	518.509	509.912	510.699
BAP1	2901.94	2879.53	2896.41	2571.71	2642.17	2728.24	2161.09	1591.49	2172.28	2831.21	2842.65	2811.24	2643.57	2696.37	2668.81	2810	2765.68	2644.01	2635.84	2593.27	2709.54
BARD1	203.56	186.675	203.495	262.459	237.358	263.13	195.904	112.065	152.304	163.467	159.844	151.504	125.126	135.019	120.423	115.156	121.657	148.372	174.211	147.632	157.229
BARHL1	2.89422	0	2.90707	0	0	0	0.878492	0	0.870306	3.33606	2.96007	0.99022	0	2.00028	0	0.984237	1.01381	0	1.03083	0	1.18217
BARHL2	0	1.03135	0	0	0	0	0	0	0	0	0	0	0	0	0	0	0	0	0	0	0
BARX1	1.92948	0	0	0	2.67697	1.84652	0.878492	0	0	0	0	0	0	2.00028	0	0	1.01381	0	1.03083	0.971261	1.18217
BARX2	1.92948	1.03135	0.969023	0	0.892324	0	0	0	0	3.33606	0.986689	2.97066	0	0	0	4.92119	3.04144	3.20227	1.03083	0	4.72869
BASP1	2745.65	2692.86	2674.5	2819.75	2616.29	2513.12	2056.55	1092.22	2182.73	2413.09	2305.89	2417.13	1499.24	1364.19	1449.67	2562.95	2746.42	2383.56	1902.92	1853.17	1780.35
BATF	2.89422	1.03135	6.78316	6.72971	1.78465	1.84652	0	3.34522	0	3.33606	0.986689	1.98044	1.13751	5.00069	2.29378	4.92119	3.04144	4.26969	5.15416	4.8563	1.18217
BATF2	5.78844	1.03135	5.81414	0.961388	8.03092	6.46283	9.66341	5.01783	2.61092	3.33606	1.97338	6.93154	7.96256	9.00124	6.88134	10.8266	5.06906	13.8765	5.15416	1.94252	4.72869
BATF3	18.3301	11.3449	10.6593	9.61388	6.24627	7.38609	4.39246	3.34522	2.61092	6.67213	16.7737	12.8729	32.9878	23.0032	25.2316	7.8739	4.05525	10.6742	4.12333	3.88504	7.09304
BAX	1736.53	1731.64	1795.6	2565.94	2542.23	2347.85	1716.57	4769.45	1817.2	2003.86	2321.68	2412.18	1998.6	2095.29	2013.94	1338.56	1309.85	1213.66	1272.05	1292.75	1178.63
BAZ1A	603.927	674.504	628.896	561.45	615.704	627.818	686.98	533.563	641.416	1179.85	1241.26	1298.18	1755.18	1690.23	1815.53	686.014	722.848	735.455	1254.52	1227.67	1289.75
BAZ1B	2658.82	2509.28	2617.33	2594.79	2560.08	2815.02	2177.78	836.306	2224.5	3505.09	3565.9	3545.98	3789.04	3900.54	3635.64	2359.22	2552.78	2452.94	3067.76	2935.15	3085.47
BAZ2A	6057.6	6528.46	6215.31	6127.89	5854.54	6771.2	5389.55	1522.08	5254.04	6908.99	7045.95	6988.97	4931.1	4845.67	4880.02	5551.1	5638.82	5321.11	4571.74	4416.32	4962.76
BAZ2B	1723.99	1832.71	1752.96	1180.58	1227.84	1388.59	1539.12	651.482	1532.61	2387.51	2378.91	2329.99	2003.15	1885.26	1915.31	2317.88	2486.88	2639.74	2033.83	2015.37	2145.64
BBC3	431.239	413.572	402.144	566.257	587.149	518.873	192.39	319.469	185.375	589.371	671.935	807.03	556.242	581.08	553.948	177.163	178.431	175.057	262.862	325.372	256.532
BBIP1	144.711	170.173	172.486	207.66	247.174	233.585	206.446	316.124	168.839	261.325	234.832	273.301	321.915	369.051	326.864	264.76	260.55	250.845	219.567	198.137	231.706
BBLN	441.851	454.826	474.821	520.111	424.746	392.386	458.573	1236.9	465.614	485.953	475.584	584.23	485.716	473.065	490.869	438.97	472.436	387.475	421.61	468.148	416.125
BBOF1	16.4006	15.4703	20.3495	20.1891	25.8774	22.1583	45.6816	34.2885	45.2559	10.0082	31.5741	25.7457	31.8502	33.0046	57.3445	47.2434	46.6353	44.8318	40.2024	27.1953	40.1939
BBOX1	0	1.03135	1.93805	0	0	0	0	0	0	0	0.986689	0.99022	0	0	0	0	0	0	0	0	1.18217
BBS1	32.8012	40.2227	32.9468	22.1119	33.9083	31.3909	50.074	20.9076	50.4778	45.5929	35.5208	30.6968	50.0504	40.0055	49.3163	101.376	88.2016	65.1128	69.0657	60.2182	67.3839
BBS10	376.249	381.6	343.034	313.412	311.421	369.305	392.686	253.401	414.266	402.552	417.37	467.384	483.441	567.078	495.456	440.938	497.782	463.262	404.086	326.344	392.482
BBS12	122.522	128.919	118.221	117.289	116.002	121.871	130.017	71.086	119.232	128.994	113.469	144.572	72.8006	103.014	89.4574	95.471	97.3259	109.945	94.8365	92.2698	73.2947
BBS2	434.133	450.701	494.202	378.787	392.623	375.767	477.021	483.385	457.781	333.606	333.501	309.939	236.602	237.033	250.022	641.723	570.776	488.88	350.483	342.855	335.737
BBS4	244.079	220.709	206.402	240.347	250.743	241.895	310.108	178.133	280.239	252.429	214.112	235.672	288.927	258.036	285.576	240.154	250.412	264.721	261.831	220.476	235.252
BBS5	49.2018	40.2227	31.9778	41.3397	50.8625	46.1631	97.5126	214.094	120.973	20.0164	30.5874	32.6773	40.9503	38.0053	35.5536	47.2434	32.442	46.9666	43.2949	37.8792	55.5621
BBS7	402.297	385.726	370.167	442.238	428.316	447.782	329.434	382.192	306.348	376.975	345.341	361.43	379.928	409.057	394.53	341.53	348.751	403.486	293.787	279.723	269.536
BBS9	323.188	326.938	335.282	330.717	323.914	356.379	380.387	221.621	366.399	289.125	249.632	262.408	168.351	160.022	175.474	293.303	296.033	273.26	210.29	211.735	204.516
BBX	1328.45	1406.76	1279.11	1153.67	1190.36	1321.19	1189.48	342.885	1147.06	1139.82	1104.11	1016.96	1117.03	1042.14	1081.52	1110.22	1261.18	1314	1114.33	1013.02	1123.06
BCAM	418.697	497.112	507.768	580.678	497.917	538.261	2180.42	2686.21	2196.65	557.122	479.531	450.55	91.0007	112.015	111.248	1648.6	1676.84	1437.82	565.927	607.038	580.447
BCAN	11.5769	10.3135	16.4734	1.92278	4.46162	5.53957	4.39246	2.50892	6.09214	4.44808	2.96007	7.92176	14.7876	13.0018	13.7627	1.96847	6.08287	6.40454	7.21582	2.91378	8.27521
BCAP29	100.333	122.731	110.469	109.598	83.8785	80.3238	55.345	34.2885	38.2935	184.595	175.631	158.435	167.214	175.024	172.033	108.266	142.947	103.54	128.854	124.321	167.869
BCAP31	2965.61	2794.96	2832.45	2729.38	2735.87	2352.47	1658.59	3171.27	1717.98	3161.48	3149.51	3440.03	5646.59	5842.81	5641.55	2747.01	2600.43	2616.26	3736.77	4123	3665.92
BCAR1	3073.66	3303.42	3133.82	2777.45	2776.91	2468.8	2480.86	2102.47	2622.23	2845.66	2812.06	2863.72	3857.29	4133.57	3865.02	3264.72	3083	3045.36	5002.63	5281.72	5285.5
BCAR3	1045.78	1099.42	1050.42	976.77	995.834	918.645	2089.93	2127.56	2189.69	1094.23	1053.78	1143.7	805.356	800.111	814.292	796.248	896.21	806.972	928.78	939.209	892.541
BCAS1	0.96474	3.09406	4.84511	4.80694	7.13859	10.1559	15.8128	15.8898	8.70306	0	0.986689	1.98044	0	0	0	3.93695	0	5.33712	0	0	0
BCAS2	554.726	515.676	523.272	627.786	622.842	555.803	577.169	996.04	522.184	489.289	584.12	580.269	743.931	762.105	813.145	441.923	408.566	460.06	532.94	553.619	529.614
BCAS3	746.709	728.134	715.139	472.041	412.254	444.089	481.413	340.376	489.112	587.147	533.799	493.13	328.74	310.043	290.163	650.581	662.019	611.634	414.394	376.849	378.295
BCAS4	240.22	233.085	221.906	187.471	140.987	153.261	118.596	244.201	120.102	181.259	151.95	135.66	135.364	149.021	136.48	194.879	207.831	184.664	122.669	138.89	101.667
BCAT1	3843.53	3726.27	3490.42	2783.22	2925.93	3389.29	2189.2	2297.33	2141.82	4510.36	4653.23	5325.4	6639.64	7037.97	7271.28	2570.83	2699.78	2894.85	5017.06	4715.47	5255.94
BCAT2	425.45	434.199	469.007	485.501	456.87	478.249	510.404	1225.19	520.443	411.448	421.316	414.902	376.515	420.058	381.914	564.952	599.163	546.521	431.919	472.033	440.951
BCCIP	440.886	489.892	473.852	674.894	687.09	721.991	674.681	1264.49	684.061	368.079	444.997	386.186	594.917	646.089	532.157	414.364	434.925	382.138	470.059	464.263	398.392
BCDIN3D	60.7786	68.0692	47.4821	56.7219	56.2164	72.9377	76.4288	107.047	50.4778	96.7458	82.8819	90.11	75.0756	79.0109	80.2823	82.6759	61.8425	98.203	76.2816	76.7296	61.473
BCHE	83.9324	60.8498	76.5528	54.7991	66.032	78.4772	188.876	196.532	143.601	51.153	31.5741	17.824	3.41253	1.00014	2.29378	131.888	172.348	162.248	64.9424	43.7067	30.7365
BCKDHA	86.8266	109.323	121.128	80.7566	82.9862	94.1727	93.1201	25.0892	113.14	87.8497	87.8154	70.3056	52.3254	42.0058	58.4914	60.0385	77.0497	75.7871	64.9424	80.6146	74.4769
BCKDHB	211.278	207.302	207.371	243.231	278.405	246.511	307.472	301.07	308.959	122.322	138.137	116.846	144.464	129.018	125.011	174.21	161.196	179.327	164.933	138.89	131.221
BCKDK	1451.93	1492.37	1509.74	1306.53	1226.95	1194.7	1093.72	1184.21	1160.12	1474.54	1325.12	1518.01	929.345	901.124	865.902	1240.14	1116.21	1196.58	976.198	922.698	950.467
BCL10	538.325	514.645	447.689	392.246	389.946	365.612	309.229	493.42	299.385	1082	1254.08	1275.4	1478.76	1386.19	1519.63	527.551	565.707	547.588	834.974	935.324	923.277
BCL11A	99.3682	107.261	125.004	34.61	40.1546	36.0072	47.4385	64.3955	56.5699	80.0655	93.7355	73.2763	53.4629	46.0064	64.2258	172.242	198.707	182.529	193.796	204.936	245.892
BCL11B	23.1538	30.9406	32.9468	24.0347	19.6311	20.3118	9.66341	24.2529	13.0546	12.2322	29.6007	23.7653	23.8877	20.0028	19.4971	18.7005	26.3591	25.6182	24.74	10.6839	11.8217
BCL2	382.037	306.311	290.707	293.223	296.252	346.223	84.3352	48.5057	100.956	1098.68	1110.03	1154.6	1593.65	1527.21	1515.04	1071.83	1109.11	1165.63	1038.05	987.772	1237.74
BCL2A1	0	0	0	0	0	0	0.878492	0	2.61092	0	0	0	0	0	0	0	0	0	2.06166	0	0
BCL2L1	540.255	574.463	528.117	475.887	485.424	452.398	338.219	623.884	367.269	634.964	667.989	729.792	821.281	945.131	832.642	675.187	608.287	593.488	980.321	1010.11	988.297
BCL2L10	0	1.03135	0	0	0	0	0	0	0	0	0	0	0	0	0	0	0	0	0	0	2.36435
BCL2L11	582.703	644.595	654.09	547.991	492.563	578.885	818.754	505.965	840.716	740.606	823.886	1006.06	1520.85	1177.16	1300.57	824.791	952.983	987.367	623.653	601.21	572.172
BCL2L12	655.059	687.912	622.113	888.322	946.756	847.554	445.395	1161.63	523.924	353.623	376.915	400.049	420.878	422.058	378.474	342.515	320.365	321.295	276.263	280.694	224.613
BCL2L13	751.533	722.978	734.519	829.678	816.477	818.933	779.222	628.066	706.689	825.12	812.045	785.245	871.332	940.13	930.128	593.495	607.273	524.105	763.847	685.71	678.568
BCL2L14	2.89422	1.03135	1.93805	6.72971	8.03092	3.69305	8.78492	4.18153	6.09214	1.11202	0.986689	1.98044	1.13751	0	0	5.90542	3.04144	4.26969	1.03083	1.94252	1.18217
BCL2L15	1.92948	4.12541	2.90707	0.961388	3.5693	3.69305	2.63547	13.3809	3.48122	5.5601	3.94676	4.9511	11.3751	12.0017	8.02823	15.7478	10.1381	10.6742	15.4625	16.5114	16.5504
BCL2L2	598.139	620.874	618.237	641.246	634.443	745.995	750.232	726.75	700.596	768.406	788.365	858.521	791.706	867.12	908.337	1077.74	893.168	946.805	814.357	977.088	929.188
BCL2L2-PABPN1	8.68266	6.18811	7.75218	7.6911	10.7079	1.84652	15.8128	21.7439	17.4061	6.67213	12.827	2.97066	12.5126	2.00028	9.17512	10.8266	9.12431	10.6742	10.3083	4.8563	1.18217
BCL3	58.8492	64.9752	55.2343	137.478	106.187	100.636	83.4567	70.2497	104.437	60.0491	60.1881	86.1492	70.5255	61.0084	74.5478	42.3222	50.6906	40.5621	61.8499	57.3044	53.1978
BCL6	90.6856	107.261	117.252	201.891	151.695	152.338	174.82	127.955	187.986	61.1612	82.8819	78.2274	105.788	107.015	76.8416	89.5656	60.8287	52.3038	132.977	122.379	160.776
BCL6B	6705.91	6583.12	7384.92	3793.64	3586.25	3729.05	6680.05	5734.55	6358.46	14451.8	15114.1	16121.8	21229.3	19742.7	21616.6	12971.3	13146.1	12417.3	8134.3	8125.57	8263.39
BCL7A	415.803	415.635	441.874	298.992	314.99	301.907	504.254	172.279	503.037	537.106	478.544	524.817	948.682	995.137	908.337	313.972	291.978	302.081	660.763	718.733	742.405
BCL7B	638.658	670.379	650.214	643.168	637.12	603.813	476.142	863.904	543.941	801.767	744.95	883.276	608.567	667.092	629.643	619.085	596.121	575.341	626.746	690.566	593.451
BCL7C	1339.06	1317.04	1348.88	1235.38	1265.32	1100.53	747.596	2276.42	771.962	1093.12	1065.62	1094.19	1111.35	1215.17	1140.01	827.744	840.45	796.298	854.56	918.813	841.707
BCL9	678.212	708.539	739.364	734.5	649.612	751.535	1270.3	353.757	1275	434.8	394.676	255.477	285.515	270.037	289.016	404.522	425.801	444.048	461.813	421.527	438.586
BCL9L	908.785	969.471	983.558	1345.94	1278.7	1512.3	1634.87	323.65	1875.51	1017.5	1070.56	1066.47	815.594	799.11	746.625	989.159	922.569	922.254	1281.32	1236.41	1351.22
BCLAF1	2195.75	2201.94	2110.53	2149.66	2204.04	2206.6	2473.83	2114.18	2318.5	1991.63	2109.54	1878.45	3112.22	2945.41	3072.52	2452.72	2600.43	2650.41	2716.24	2573.84	2650.43
BCLAF3	190.054	166.048	211.247	112.482	136.526	155.108	115.961	101.193	127.935	249.093	248.646	282.213	370.828	327.045	307.367	212.595	224.052	229.496	294.818	277.781	316.822
BCO1	0	0	0	0	0	0	0	0.836306	0	0	0	0	0	0	0	0	0	0	0	0	0
BCO2	9.6474	4.12541	2.90707	4.80694	7.13859	6.46283	18.4483	7.52675	13.0546	11.1202	5.92014	13.8631	4.55003	6.00083	8.02823	35.4325	31.4282	24.5507	18.555	14.5689	15.3683
BCOR	868.266	963.282	950.611	1245	1183.22	1318.42	1336.19	783.618	1266.3	1823.71	1852.02	1851.71	2019.08	2106.29	2052.93	1641.71	1752.88	1677.99	1787.46	1884.25	1882.02
BCORL1	1012.98	1100.45	1133.76	936.392	907.494	1069.14	985.667	376.338	1093.1	1477.88	1546.14	1551.68	1669.86	1556.21	1595.32	1098.41	990.494	1127.2	1523.57	1467.57	1578.2
BCR	4131.98	4137.78	4223.97	4144.54	4127.89	4201.76	2487.01	1903.43	2692.73	3003.57	2938.36	2873.62	1936.04	1996.28	1875.17	3032.44	3213.78	3126.48	2401.84	2319.37	2348.98
BCS1L	261.445	258.869	296.521	305.721	304.283	316.679	345.247	500.111	338.549	244.645	239.766	270.33	374.24	368.051	353.242	470.466	417.691	435.509	393.778	439.01	409.032
BDH1	20.2595	14.4389	18.4114	34.61	39.2623	26.7746	27.2332	35.9611	33.9419	14.4563	25.6539	6.93154	5.68754	3.00041	3.44067	17.7163	11.1519	29.8879	10.3083	5.82756	15.3683
BDH2	453.428	405.321	418.618	364.366	417.608	365.612	846.866	1484.44	762.388	409.224	379.875	351.528	229.777	203.028	215.615	858.255	857.685	753.601	388.624	404.044	432.675
BDKRB1	0	0	0	0.961388	2.67697	0	1.75698	0.836306	0	0	0	0	0	0	0	0	0	0	0	0	2.36435
BDKRB2	4.8237	2.0627	0.969023	20.1891	16.9542	13.8489	17.5698	10.0357	9.57337	5.5601	1.97338	5.94132	4.55003	4.00055	2.29378	8.85814	3.04144	4.26969	9.27749	2.91378	7.09304
BDNF	1.92948	4.12541	1.93805	10.5753	17.8465	13.8489	3.51397	2.50892	5.22184	2.22404	2.96007	1.98044	4.55003	1.00014	0	2.95271	1.01381	3.20227	4.12333	5.82756	4.72869
BDP1	1087.26	1237.62	1111.47	871.017	904.817	966.655	973.369	302.743	911.211	1354.44	1393.21	1305.11	2006.57	1918.27	1932.51	1220.45	1367.63	1454.9	1540.06	1323.83	1578.2
BEAN1	4.8237	3.09406	6.78316	6.72971	8.92324	5.53957	10.5419	2.50892	13.0546	4.44808	1.97338	3.96088	4.55003	4.00055	2.29378	7.8739	7.09668	8.53939	9.27749	9.71261	11.8217
BECN1	794.946	810.642	875.028	728.732	722.783	769.077	730.905	556.143	719.743	813.999	801.192	810.99	910.007	921.127	849.845	1070.85	979.342	1079.17	893.731	983.887	916.184
BECN2	0	0	0	0	0	0	0	0	0	0	0	0	0	0	0	0	3.04144	0	0	0	0
BEGAIN	76.2145	80.4454	69.7696	37.4941	30.339	34.1607	3.51397	5.01783	2.61092	38.9207	36.5075	39.6088	80.7631	98.0135	77.9885	33.4641	35.4834	26.6856	74.2199	69.9308	61.473
BEND2	0	0	0	0	0	0	0	0	0	0	0	0	0	0	0	0.984237	0	0	0	0	0
BEND3	206.454	186.675	203.495	165.359	186.496	168.034	198.539	107.883	216.706	271.333	272.326	290.135	298.027	289.04	308.513	156.494	190.597	160.114	241.215	230.189	257.714
BEND4	317.4	324.876	347.879	78.8338	100.833	108.022	71.1578	43.4879	54.8293	159.019	149.977	144.572	161.526	153.021	147.949	154.525	154.099	164.383	157.717	160.258	171.415
BEND5	109.016	114.48	116.283	142.285	142.772	143.106	175.698	245.038	168.839	61.1612	67.0949	48.5208	23.8877	14.0019	21.7909	105.313	110.506	95.0007	60.8191	45.6493	46.1048
BEND6	25.0832	15.4703	25.1946	49.9922	54.4318	48.9329	21.9623	35.9611	11.314	17.7923	24.6672	12.8729	25.0252	30.0041	36.7005	16.732	15.2072	6.40454	15.4625	14.5689	30.7365
BEND7	727.414	781.765	770.373	527.802	502.379	519.796	747.596	546.108	684.061	911.857	792.312	813.961	550.554	602.083	580.326	1083.65	1179.06	1091.97	775.186	790.606	855.894
BEST1	9.6474	10.3135	5.81414	9.61388	10.7079	17.542	24.5978	16.7261	24.3686	3.33606	7.89352	5.94132	4.55003	4.00055	8.02823	12.7951	12.1657	8.53939	11.3392	3.88504	7.09304
BEST2	0.96474	2.0627	0.969023	0	0	0	2.63547	0	0.870306	0	0	0	1.13751	2.00028	2.29378	0	1.01381	2.13485	0	0	0
BEST3	2.89422	0	0	0	0	0	0	0	0.870306	0	0	0	1.13751	0	1.14689	0	0	0	0	0	1.18217
BEST4	1.92948	2.0627	7.75218	2.88416	7.13859	0.923262	2.63547	15.8898	6.09214	5.5601	5.92014	1.98044	3.41253	2.00028	1.14689	12.7951	12.1657	9.60681	12.37	9.71261	5.91087
BET1	532.537	476.484	511.644	599.906	588.934	553.957	389.172	980.15	315.051	388.095	410.463	366.381	422.016	432.06	440.406	356.294	363.958	393.879	405.117	391.418	407.85
BET1L	788.193	777.639	876.966	717.195	745.091	740.456	823.147	615.521	846.808	825.12	779.485	829.805	710.943	792.109	721.394	799.201	764.414	779.219	794.771	811.003	787.327
BEX1	1025.52	890.057	988.403	891.206	855.739	823.549	4740.34	23246	4428.99	286.901	261.473	239.633	156.976	151.021	166.299	208.658	231.149	185.732	243.276	227.275	189.148
BEX2	365.637	340.346	353.693	146.131	160.618	161.571	133.531	502.62	129.676	296.91	275.286	316.87	194.514	215.03	208.734	106.298	107.464	133.428	109.268	123.35	121.764
BEX3	5083.22	4712.25	5071.87	3937.84	3849.49	3528.71	3739.74	14023.2	3668.34	4113.37	3739.55	4123.28	2485.46	2557.35	2487.6	3293.26	3489.54	3289.8	3565.65	3627.66	3286.44
BEX4	2344.32	2167.9	2268.48	2042.95	1953.3	1949.01	1401.19	1918.49	1438.62	2907.93	2749.9	3030.07	2011.12	2120.29	2079.31	1889.74	1980.99	1985.41	1916.32	1864.82	1777.99
BEX5	215.137	211.427	160.858	149.976	133.849	120.947	74.6718	151.371	53.959	54.489	51.3078	67.335	23.8877	27.0037	25.2316	36.4168	32.442	33.0901	31.9558	41.7642	33.1009
BFAR	1449.04	1452.14	1432.22	1526.68	1628.49	1586.16	1247.46	957.57	1270.65	1552.38	1533.32	1661.59	1536.77	1411.19	1515.04	1124.98	1146.62	1152.82	1346.27	1395.7	1238.92
BFSP1	73.3203	73.226	53.2963	108.637	117.787	90.4796	142.316	229.148	116.621	75.6174	64.1348	62.3839	43.2253	61.0084	55.0507	62.9912	57.7873	60.8431	52.5724	54.3906	48.4691
BFSP2	0	0	0	0	0.892324	1.84652	0.878492	10.872	3.48122	0	0	0	0	0	0	0	0	0	0	0	0
BGLAP	4.8237	4.12541	2.90707	1.92278	3.5693	1.84652	5.27095	30.107	8.70306	0	0.986689	0.99022	0	2.00028	1.14689	9.84237	8.1105	3.20227	14.4316	5.82756	9.45739
BGN	1914.04	2015.26	1874.09	1123.86	1064.54	926.031	2683.79	2339.15	2905.95	1089.78	1017.28	944.67	566.479	536.074	458.756	3528.49	3153.97	3053.9	3329.59	3977.31	3572.53
BHLHA15	3.85896	5.15676	1.93805	1.92278	3.5693	6.46283	13.1774	3.34522	9.57337	2.22404	5.92014	5.94132	7.96256	2.00028	9.17512	0.984237	3.04144	6.40454	10.3083	4.8563	9.45739
BHLHA9	0	0	0	1.92278	0	0.923262	0	0	0	0	0	0	0	1.00014	0	0	0	0	0	0	0
BHLHE22	0	0	0	0	0	0.923262	0	0	0	0	0	0	0	0	0	0	0	0	0	0	0
BHLHE23	0	0	0	0	0	0	0	0	0	0	0	0	0	0	2.29378	0	1.01381	0	0	0	0
BHLHE40	376.249	310.437	375.012	501.844	459.547	516.103	206.446	122.101	167.099	614.948	633.455	750.587	1031.72	1029.14	1002.38	160.431	178.431	181.462	652.517	618.693	658.471
BHLHE41	12.5416	5.15676	10.6593	10.5753	8.92324	10.1559	10.5419	2.50892	3.48122	6.67213	2.96007	3.96088	1.13751	0	1.14689	0.984237	0	0	0	0	0
BHMT	0	1.03135	0	6.72971	3.5693	3.69305	6.14944	9.19936	6.09214	1.11202	0	0	0	0	0	0.984237	0	0	0	0	0
BHMT2	0.96474	0	0.969023	0	3.5693	0	0	0.836306	0	0	0	0	0	0	0	0	0	1.06742	0	0	0
BICC1	8.68266	19.5957	23.2565	8.65249	5.35395	8.30935	28.1117	28.4344	29.5904	18.9044	22.6939	27.7262	11.3751	11.0015	11.4689	38.3853	37.511	37.3598	72.1582	42.7355	57.9265
BICD1	1917.9	1893.56	1767.5	1120.02	1151.1	1147.61	1365.18	664.863	1336.79	1313.3	1368.54	1282.34	1402.55	1223.17	1341.86	783.453	830.312	851.804	1368.94	1268.47	1493.08
BICD2	1543.58	1676.98	1670.6	1575.71	1545.51	1622.17	990.938	575.378	1086.14	1720.3	1708.95	1810.12	1767.69	1894.26	1837.32	1229.31	1271.32	1255.29	1590.57	1491.86	1585.29
BICDL1	10.6121	15.4703	10.6593	13.4594	6.24627	11.0791	9.66341	4.18153	6.96245	12.2322	21.7072	22.7751	35.2628	52.0072	21.7909	3.93695	12.1657	4.26969	19.5858	17.4827	40.1939
BICDL2	0	1.03135	0	0.961388	1.78465	0	0	0	0	1.11202	0.986689	0.99022	1.13751	1.00014	0	0	2.02762	0	1.03083	0	0
BICRA	707.155	797.235	878.904	687.392	666.566	592.734	643.056	661.518	677.969	732.822	817.965	753.558	659.755	648.09	665.196	1033.45	959.066	876.355	885.485	885.79	929.188
BICRAL	399.402	491.955	430.246	327.833	348.899	381.307	297.809	163.916	288.071	551.562	487.425	506.003	455.003	436.06	525.276	572.826	564.693	567.869	411.302	450.665	450.408
BID	206.454	188.737	203.495	323.026	340.868	325.911	242.464	449.096	241.945	279.117	286.14	311.919	260.489	276.038	259.197	249.012	224.052	217.754	270.078	265.154	244.71
BIK	21.2243	11.3449	23.2565	5.76833	7.13859	8.30935	36.8966	51.851	44.3856	10.0082	22.6939	9.9022	1.13751	3.00041	3.44067	28.5429	23.3177	12.8091	4.12333	5.82756	3.54652
BIN1	3429.65	3335.39	3589.26	4378.16	4128.78	4134.37	6304.93	12958.6	6395.01	2116.18	2151.97	1877.46	915.695	914.126	834.936	2747.01	2551.76	2397.43	1498.83	1607.44	1608.94
BIN2	0	1.03135	0	5.76833	5.35395	6.46283	0	0.836306	1.74061	0	0	0	0	0	0	0	1.01381	0	0	0	0
BIN3	284.598	268.151	287.8	351.868	336.406	347.146	332.07	332.013	325.495	312.478	291.073	291.125	356.04	385.053	371.592	297.24	296.033	321.295	308.219	297.206	309.729
BIRC2	2195.75	2013.2	1961.3	1633.4	1746.28	1824.36	1102.51	1437.61	1046.98	1624.66	1699.08	1734.87	2011.12	1998.28	1947.42	1631.87	1688	1610.74	1545.22	1517.11	1412.7
BIRC3	4.8237	5.15676	3.87609	6.72971	8.03092	3.69305	13.1774	9.19936	15.6655	4.44808	0.986689	5.94132	5.68754	3.00041	4.58756	4.92119	6.08287	14.9439	1.03083	6.79883	1.18217
BIRC5	1348.71	1438.74	1306.24	3335.05	3484.53	3158.48	520.945	1147.41	571.791	775.079	934.395	660.477	37.5378	26.0036	43.5818	473.418	438.981	397.082	140.193	122.379	127.675
BIRC6	2911.59	3234.32	3100.87	2275.6	2235.27	2813.18	2666.22	1024.47	2656.17	4929.59	5163.35	4773.85	5257.57	5219.72	5085.31	3134.8	3953.87	3822.44	5200.55	4229.84	5551.49
BIRC7	0	2.0627	0	0	0.892324	0	0.878492	8.36306	2.61092	3.33606	2.96007	2.97066	0	0	0	8.85814	3.04144	2.13485	5.15416	0.971261	3.54652
BIVM	140.852	139.232	130.818	143.247	154.372	154.185	251.249	406.445	244.556	105.642	87.8154	69.3154	127.401	97.0134	128.452	217.516	184.514	203.878	118.546	142.775	165.504
BLACAT1	8.68266	3.09406	3.87609	16.3436	22.3081	16.6187	11.4204	8.36306	8.70306	5.5601	0.986689	0.99022	4.55003	1.00014	1.14689	1.96847	2.02762	3.20227	3.0925	0.971261	2.36435
BLCAP	3030.25	3060.02	3110.56	2694.77	2578.82	2580.52	1941.47	3007.36	1868.55	2291.88	2355.23	2319.1	2128.28	2145.3	2070.14	2665.32	2628.81	2551.14	2699.75	2643.77	2681.17
BLK	0.96474	0	0	0	0	0	0	0	0.870306	0	0	0	0	0	0	0	0	0	0	0	0
BLM	322.223	272.277	298.459	495.115	528.256	534.568	236.314	119.592	231.501	309.142	352.248	281.223	192.239	160.022	172.033	250.981	242.301	241.238	245.338	219.505	286.086
BLMH	2295.12	2284.44	2327.59	1677.62	1646.34	1690.49	2453.63	3947.36	2375.94	1853.74	1677.37	1732.89	937.307	871.12	860.167	1702.73	1715.37	1676.92	1321.53	1361.71	1338.22
BLNK	0	5.15676	0.969023	0	0	0	0	1.67261	0.870306	0	0	0	0	0	0	0.984237	0	1.06742	1.03083	0	0
BLOC1S1	356.954	404.29	357.569	405.706	434.562	412.698	277.603	842.996	276.757	463.713	381.849	477.286	375.378	376.052	326.864	348.42	343.682	347.98	331.928	341.884	287.268
BLOC1S2	468.864	418.729	406.021	431.663	488.101	481.943	390.05	1361.51	442.116	433.688	448.944	489.169	726.868	729.101	734.01	373.026	370.041	374.666	499.954	506.998	483.509
BLOC1S3	324.153	307.343	301.366	216.312	198.988	215.12	198.539	143.008	195.819	320.262	297.98	359.45	274.14	281.039	300.485	246.059	201.749	218.822	260.801	311.775	249.439
BLOC1S4	536.396	492.986	490.326	471.08	507.732	469.017	313.621	749.33	334.198	638.3	670.949	667.408	476.616	469.065	537.891	363.184	376.124	397.082	419.549	380.734	396.028
BLOC1S5	388.79	365.099	361.446	420.126	456.87	429.317	328.556	510.983	344.641	395.879	421.316	452.531	466.379	464.064	500.044	296.255	274.743	305.283	268.016	290.407	274.264
BLOC1S5-TXNDC5	0	0	0.969023	0	0	2.76978	0	0	0	1.11202	0	0	0	0	0	0.984237	0	0	0	0	0
BLOC1S6	599.104	670.379	542.653	622.018	650.504	673.981	1031.35	1338.09	974.743	664.989	623.588	658.496	898.632	831.115	800.529	784.437	704.599	864.613	683.442	736.216	647.831
BLVRA	127.346	107.261	123.066	205.737	182.034	177.266	234.557	806.199	225.409	33.3606	37.4942	36.6381	71.663	71.0098	55.0507	40.3537	32.442	36.2924	59.7883	29.1378	27.19
BLVRB	325.117	320.75	286.831	359.559	374.776	325.911	322.406	757.693	339.419	308.03	296.007	350.538	373.103	410.057	346.361	144.683	138.892	125.956	177.303	187.453	147.772
BLZF1	272.057	242.368	277.141	321.104	330.16	356.379	251.249	234.166	266.314	326.934	329.554	376.284	598.33	515.071	503.485	284.445	289.95	281.8	371.1	363.252	378.295
BMERB1	1207.85	1273.72	1118.25	1237.31	1193.93	1212.24	244.221	168.934	260.222	1180.97	1338.94	1491.27	1049.92	1128.16	1150.33	511.803	441.008	484.61	457.689	473.975	524.885
BMF	4508.23	4457.5	4634.84	2867.82	2884.88	3074.46	1737.66	1027.82	1706.67	3567.36	3314.29	3463.79	1110.21	1181.16	1059.73	3568.85	3606.13	3624.97	2229.69	2096.95	2047.52
BMI1	349.236	354.785	351.755	334.563	371.207	343.453	414.648	652.318	395.119	411.448	450.917	409.951	567.617	559.077	589.501	463.576	495.754	556.128	586.543	548.762	533.16
BMP1	1070.86	1002.47	1079.49	782.57	769.183	709.065	1029.59	366.302	1086.14	914.081	917.621	811.981	695.018	686.095	719.1	1750.96	1734.63	1647.03	1690.56	1757.01	1709.42
BMP10	4.8237	2.0627	0	92.2932	101.725	83.0935	5.27095	0	1.74061	15.5683	9.86689	11.8826	37.5378	18.0025	14.9096	8.85814	8.1105	5.33712	35.0483	54.3906	31.9187
BMP15	0	0	0	2.88416	0	0	0	0	0	0	0	0	0	0	0	0	0	0	0	0	0
BMP2	109.016	78.3827	79.4599	83.6407	91.9094	73.8609	57.1019	66.0682	74.8463	103.418	94.7222	57.4328	111.476	59.0082	72.2541	79.7232	61.8425	80.0568	47.4183	44.678	66.2017
BMP2K	1599.54	1713.08	1647.34	1523.8	1398.27	1782.82	838.081	373.829	895.545	1962.72	2000.02	1896.27	914.557	1010.14	977.15	1791.31	1989.1	1866.92	1304	1182.02	1335.86
BMP3	7.71792	8.25081	4.84511	19.2278	9.81557	18.4652	15.8128	13.3809	15.6655	130.106	154.91	112.885	47.7754	27.0037	28.6722	98.4237	115.575	125.956	13.4008	26.224	13.0039
BMP4	890.455	843.646	775.218	1554.56	1541.04	1473.53	327.677	145.517	471.706	468.161	535.772	445.599	279.827	291.04	271.813	669.281	662.019	665.005	1416.36	1452.03	1403.24
BMP5	29.9069	10.3135	15.5044	22.1119	21.4158	9.23262	78.1857	69.4134	107.048	30.0246	26.6406	10.8924	2.27502	2.00028	0	61.0227	36.4972	51.2363	21.6475	4.8563	15.3683
BMP6	1170.23	1212.87	1046.54	499.922	559.487	445.935	1140.28	605.485	1178.39	695.013	687.722	816.932	2925.67	3799.52	2782.36	591.527	490.685	488.88	1582.33	1756.04	1632.58
BMP7	19.2948	11.3449	15.5044	24.9961	41.0469	36.0072	0.878492	2.50892	8.70306	5.5601	4.93345	0.99022	0	0	1.14689	2.95271	1.01381	1.06742	9.27749	2.91378	7.09304
BMP8A	1.92948	3.09406	1.93805	0.961388	1.78465	3.69305	4.39246	2.50892	4.35153	7.78415	0.986689	5.94132	10.2376	4.00055	12.6158	16.732	12.1657	12.8091	8.24666	10.6839	9.45739
BMP8B	6.75318	15.4703	23.2565	8.65249	10.7079	7.38609	14.0559	0	7.83276	11.1202	7.89352	6.93154	22.7502	22.003	22.9378	28.5429	23.3177	30.9553	21.6475	18.454	36.6474
BMPER	386.861	363.036	360.477	212.467	217.727	226.199	161.642	117.919	190.597	197.94	169.711	109.914	137.639	97.0134	108.955	132.872	92.2569	84.3265	137.101	76.7296	70.9304
BMPR1A	649.27	631.187	568.816	863.326	854.847	901.103	685.223	502.62	691.023	472.609	449.93	420.844	195.651	169.023	222.497	279.523	240.273	240.17	207.197	203.965	173.779
BMPR1B	3.85896	3.09406	3.87609	1.92278	4.46162	7.38609	7.02793	7.52675	13.0546	0	0.986689	1.98044	2.27502	4.00055	1.14689	4.92119	1.01381	2.13485	3.0925	0.971261	3.54652
BMPR2	3749.95	3961.42	3805.35	1803.56	1632.06	2118.89	1857.13	1205.12	1836.35	4470.32	4332.55	4190.61	3595.67	3571.49	3660.87	3725.34	4427.32	4643.29	5151.07	4761.12	5646.06
BMS1	1096.91	1127.27	1053.33	1184.43	1185.01	1171.62	1126.23	1154.1	1111.38	1079.77	1065.62	1113.01	1554.97	1473.2	1500.13	997.033	997.591	983.097	1366.88	1327.71	1381.96
BMT2	175.583	186.675	181.207	187.471	212.373	219.736	175.698	194.859	161.877	223.516	169.711	175.269	195.651	153.021	172.033	156.494	156.127	185.732	179.365	166.086	160.776
BMX	32.8012	34.0346	44.5751	32.6872	29.4467	25.8513	11.4204	7.52675	26.9795	54.489	59.2014	48.5208	7.96256	8.00111	8.02823	34.4483	23.3177	42.6969	24.74	33.9941	37.8295
BNC1	245.044	251.65	221.906	167.281	155.264	173.573	190.633	96.1752	254.129	451.48	447.957	408.961	387.89	408.056	399.118	308.066	285.895	290.339	459.751	433.182	487.055
BNC2	233.467	279.496	221.906	92.2932	69.6013	110.791	317.135	141.336	396.86	295.798	232.859	206.956	28.4377	12.0017	35.5536	312.988	268.66	329.834	182.457	142.775	170.233
BNIP1	109.016	103.135	115.314	164.397	172.219	153.261	160.764	437.388	149.693	126.77	114.456	116.846	160.389	127.018	167.446	114.172	125.713	114.214	108.237	106.839	94.5739
BNIP2	1816.61	1853.34	1690.94	1723.77	1802.49	1817.9	1214.95	1399.14	1116.6	3041.38	3114.98	3307.34	3559.26	3448.48	3452.14	2352.33	2420.98	2530.86	2534.82	2499.05	2564.13
BNIP3	424.486	470.296	367.26	619.134	623.735	583.501	614.066	1175.01	647.508	479.281	468.677	476.296	900.907	874.121	850.992	443.891	462.298	495.285	589.636	580.814	588.722
BNIP3L	1807.92	1806.93	1706.45	1898.74	1861.39	1958.24	1467.08	1757.08	1456.02	1947.15	1927.99	1913.11	1311.55	1273.18	1329.25	1586.59	1708.27	1733.5	1520.48	1373.36	1353.59
BNIP5	0	2.0627	0	0	0	0	0	0	0	0	0	0	0	0	0	0	0	0	0	0	0
BNIPL	8.68266	3.09406	10.6593	11.5367	4.46162	13.8489	17.5698	25.9255	9.57337	2.22404	6.90683	1.98044	6.82505	5.00069	6.88134	22.6375	19.2624	11.7417	10.3083	13.5977	16.5504
BOC	469.829	415.635	369.198	442.238	348.006	360.072	340.855	113.738	366.399	428.128	312.781	211.907	149.014	110.015	125.011	165.352	120.644	176.125	218.536	163.172	197.423
BOD1	1324.59	1329.41	1290.74	1592.06	1636.52	1663.72	1534.72	3358.6	1569.16	1293.28	1282.7	1377.4	1214.86	1236.17	1259.29	926.167	955.011	852.872	1020.52	1027.59	967.018
BOD1L1	2001.84	2127.68	2106.66	1490.15	1443.78	1710.8	1756.1	342.049	1628.34	3241.54	3431.71	3387.54	3889.14	3951.55	4072.61	2420.24	2645.04	2663.22	3096.62	2841.91	3262.8
BOD1L2	0	0	2.90707	0	0	0	0	0	0	1.11202	0.986689	0	1.13751	1.00014	2.29378	0	0	0	0	0	0
BOK	1723.03	1703.79	1817.89	767.187	820.046	654.592	334.705	313.615	456.04	1536.81	1486.94	1664.56	2286.39	2271.31	2294.93	1308.05	1287.54	1275.57	2212.17	2094.04	2000.24
BOLA1	100.333	86.6335	93.0262	80.7566	95.4787	86.7866	104.54	280.999	111.399	94.5218	92.7488	99.022	62.563	67.0093	60.7852	81.6917	61.8425	85.3939	58.7574	59.2469	44.9226
BOLA2-SMG1P6	93.5798	100.041	125.973	119.212	126.71	101.559	87.8492	127.955	89.6415	113.426	118.403	114.866	106.926	138.019	150.243	77.7548	101.381	120.619	113.392	104.896	94.5739
BOLA3	66.5671	63.9438	77.5218	104.791	121.356	110.791	81.6997	224.13	79.1979	56.7131	49.3345	60.4034	101.238	126.017	115.836	47.2434	58.8011	43.7644	96.8982	87.4135	87.4808
BOLL	0.96474	1.03135	0	0.961388	0.892324	1.84652	0	0	0	2.22404	0	1.98044	0	0	0	0.984237	3.04144	2.13485	2.06166	1.94252	0
1	553.761	511.55	566.878	546.068	578.226	476.403	739.69	1664.25	842.456	546.002	611.747	544.621	1154.57	1132.16	1152.62	543.299	500.823	578.544	853.529	926.583	864.169
BORA	101.298	93.853	88.1811	153.822	157.049	141.259	93.9986	31.7796	83.5494	77.8415	71.0416	56.4426	31.8502	33.0046	29.8191	62.9912	60.8287	60.8431	45.3566	44.678	59.1087
BORCS5	196.807	218.647	194.774	182.664	168.649	215.12	191.511	250.055	182.764	241.309	258.513	217.848	245.702	256.035	221.35	202.753	205.804	273.26	222.66	208.821	213.973
BORCS6	297.14	289.81	286.831	305.721	364.961	289.904	211.716	502.62	228.891	271.333	290.087	308.949	159.251	141.019	173.18	168.305	196.68	170.788	185.55	188.425	146.589
BORCS7	196.807	205.239	200.588	202.853	232.897	212.35	390.05	805.362	346.382	309.142	327.581	368.362	435.666	358.049	415.174	379.916	359.903	391.744	314.404	341.884	344.012
BORCS7-ASMT	0	0	0	0	0	0	0	0	0	0	0	0	0	0	0	0	0	0	0	0.971261	0
BORCS8	197.772	186.675	167.641	199.969	215.942	192.038	253.884	517.673	261.092	214.62	211.152	185.171	267.315	277.038	232.819	397.632	363.958	322.362	278.325	336.056	296.726
BORCS8-MEF2B	0.96474	1.03135	0.969023	0.961388	0.892324	0.923262	2.63547	0.836306	2.61092	0	1.97338	2.97066	1.13751	1.00014	1.14689	2.95271	3.04144	2.13485	3.0925	0.971261	2.36435
BPGM	470.793	401.196	472.883	283.609	329.268	299.137	240.707	296.889	208.003	400.328	440.063	347.567	466.379	363.05	419.762	429.128	406.539	359.722	565.927	572.073	591.087
BPHL	300.999	287.747	299.428	276.88	236.466	245.588	476.142	416.48	433.412	260.213	246.672	225.77	267.315	238.033	253.463	476.371	465.34	441.913	297.91	318.574	315.64
BPIFB1	0	0	0	0	0.892324	0	0	0	0	0	0	0	0	0	0	0	0	0	0	0	0
BPNT1	318.364	329.001	363.384	495.115	522.902	521.643	419.04	1752.9	499.556	431.464	345.341	356.479	338.978	324.045	308.513	366.136	377.138	340.508	377.285	343.826	346.377
BPNT2	2325.99	2282.38	2121.19	2249.65	2113.92	2276.76	2732.99	1740.35	2912.91	2515.39	2566.38	2052.73	2583.28	2532.35	2411.91	1523.6	1488.28	1558.44	2767.78	2542.76	2627.97
BPTF	3024.46	3416.87	3188.09	2453.46	2155.86	2772.55	3760.82	1292.09	3468.17	3642.98	3540.24	3260.8	3207.77	3062.42	3087.43	3327.71	3736.91	3906.77	3215.17	3115.8	3636.37
BRAF	686.895	771.451	738.395	522.995	486.317	594.58	593.86	384.701	593.549	1159.84	1090.29	1050.62	948.682	900.124	879.665	1614.15	1759.98	1901.08	1115.36	1052.85	1266.11
BRAP	458.252	391.914	439.936	423.011	423.854	432.086	437.489	413.971	443.856	607.163	504.198	556.504	615.392	566.078	586.061	491.134	482.574	480.341	519.539	515.739	492.966
BRAT1	975.352	985.972	1025.23	1082.52	1137.71	945.42	1397.68	2275.59	1387.27	927.425	910.714	1014.98	809.906	869.12	824.614	1323.8	1191.23	1125.06	1029.8	1038.28	1087.6
BRCA1	150.499	157.797	181.207	423.011	396.192	433.933	191.511	133.809	192.338	144.563	208.191	175.269	85.3132	96.0133	95.1919	152.557	147.003	179.327	97.929	105.867	137.132
BRCA2	175.583	194.925	189.928	346.1	340.868	436.703	216.109	246.71	221.058	210.172	256.539	172.298	101.238	134.019	112.395	98.4237	141.934	139.833	120.607	128.206	144.225
BRCC3	828.712	783.827	799.444	715.273	720.998	794.928	449.788	314.451	375.972	806.215	760.738	790.196	807.631	790.109	867.049	634.833	639.715	592.42	748.384	745.928	755.409
BRD1	1504.99	1442.86	1486.48	1221.92	1173.41	1160.54	940.864	886.484	1074.83	1617.99	1764.2	1773.48	1733.56	1805.25	1734.1	1416.32	1405.14	1265.96	1617.38	1601.61	1595.93
BRD2	4101.11	4181.1	4452.66	3687.88	3449.73	3796.45	5161.14	1905.1	5107.83	5326.58	5306.42	5446.21	4374.86	4224.58	4251.52	5070.79	5141.04	4995.54	4435.67	4637.77	4565.55
BRD3	1490.52	1449.05	1549.47	1142.13	1197.5	1204.86	1055.07	269.29	1054.81	1629.11	1629.02	1558.61	1236.47	1275.18	1273.05	1583.64	1464.96	1578.72	1343.17	1417.07	1397.33
BRD3OS	318.364	300.123	327.53	277.841	264.128	264.976	275.846	180.642	314.181	282.453	232.859	231.712	259.352	227.031	231.672	348.42	377.138	307.418	275.232	262.24	277.811
BRD4	2399.31	2509.28	2397.36	1942	1762.34	1973.01	2592.43	1219.33	2552.61	2970.21	2983.75	3147.91	3571.78	3619.5	3495.72	3484.2	3313.14	3365.59	3183.21	3689.82	3779.41
BRD7	1507.89	1464.52	1503.92	1618.98	1549.07	1648.95	1633.99	2317.4	1582.22	1135.37	1278.75	1265.5	1430.99	1440.2	1481.78	1124.98	1271.32	1209.39	1171.03	1175.23	1154.98
BRD8	829.677	713.695	819.793	952.735	948.541	923.262	1342.34	992.695	1181.88	651.644	726.203	648.594	754.168	748.103	737.45	1375.96	1262.2	1199.78	814.357	986.801	891.359
BRD9	962.811	1002.47	986.465	1010.42	956.572	886.331	1087.57	944.189	1111.38	978.578	1145.55	973.387	1130.68	1135.16	1198.5	1398.6	1374.73	1346.02	1342.14	1257.78	1294.48
BRDT	0	0	0	0.961388	0.892324	0	3.51397	5.01783	1.74061	0	0	0	0	0	0	0.984237	0	0	0	0	0
BRF1	1073.76	1016.91	1073.68	815.257	892.324	878.945	1125.35	1655.05	1199.28	1038.63	1027.14	992.201	966.882	950.131	1031.05	1392.7	1400.07	1352.43	1174.12	1096.55	1158.53
BRF2	149.535	140.264	123.066	146.131	155.264	141.259	192.39	129.627	165.358	183.483	201.285	196.064	350.353	372.051	325.717	123.03	133.823	133.428	216.475	234.074	254.167
BRI3	3513.58	3450.9	3652.25	2710.15	2678.76	2460.49	2664.46	6570.02	2791.07	3083.63	3461.31	3864.83	3475.09	3535.49	3442.96	1687.97	1862.37	1731.36	1772	1914.35	1721.24
BRI3BP	84.8971	89.7276	64.9245	107.675	93.694	75.7074	54.4665	68.5771	49.6075	54.489	59.2014	62.3839	86.4507	79.0109	91.7512	38.3853	49.6768	53.3712	80.4049	75.7583	98.1204
BRICD5	80.0734	123.762	132.756	129.787	135.633	104.329	76.4288	229.984	66.1433	60.0491	55.2546	59.4132	54.6004	58.008	66.5196	154.525	126.726	98.203	88.6516	118.494	98.1204
BRINP1	47.2723	41.2541	51.3582	168.243	211.481	180.959	300.444	246.71	301.996	80.0655	100.642	75.2567	30.7127	31.0043	18.3502	637.786	652.895	607.364	95.8674	83.5284	92.2095
BRINP2	8.68266	1.03135	3.87609	1.92278	6.24627	7.38609	0	0	0.870306	13.3443	5.92014	0.99022	2.27502	0	1.14689	2.95271	1.01381	0	1.03083	0	0
BRIP1	148.57	175.33	156.982	280.725	257.882	309.293	151.101	78.6127	122.713	110.09	141.097	81.1981	22.7502	13.0018	16.0565	115.156	122.671	106.742	85.5591	82.5572	87.4808
BRIX1	342.483	286.716	265.512	383.594	397.977	382.23	325.042	690.789	371.621	343.614	345.341	325.782	588.092	630.087	627.349	268.697	294.005	272.193	369.038	372.964	332.191
BRK1	3385.27	3550.94	3643.53	3042.79	3128.49	3259.11	3308.4	4019.29	3368.96	3448.38	3374.48	3552.91	3492.15	3817.53	3602.38	2958.62	3119.5	2990.92	3007.97	3021.59	2741.46
BRME1	47.2723	38.16	45.5441	48.0694	43.7239	55.3957	68.5223	33.4522	60.9214	30.0246	35.5208	32.6773	32.9878	38.0053	22.9378	68.8966	65.8978	76.8545	32.9866	44.678	44.9226
BRMS1	638.658	608.498	632.772	603.752	625.519	542.878	614.066	1241.91	642.286	606.051	604.841	636.712	800.806	803.111	762.682	575.779	583.956	540.116	621.592	696.394	614.73
BRMS1L	663.741	650.783	622.113	353.791	328.375	342.53	205.567	342.885	221.928	791.759	650.228	710.978	359.453	352.049	412.88	576.763	574.831	583.881	388.624	405.987	387.753
BROX	703.296	669.347	673.471	728.732	719.213	748.765	590.346	996.876	624.88	820.671	825.859	810	755.306	785.108	779.885	750.973	826.257	754.669	742.199	784.779	727.037
BRPF1	931.939	919.966	977.744	815.257	858.416	818.933	763.409	419.825	725.835	1147.61	1156.4	1202.13	1417.34	1510.21	1426.73	1107.27	1076.67	1199.78	1258.65	1315.09	1248.38
BRPF3	1441.32	1477.93	1436.09	1167.12	1118.08	1261.18	1659.47	541.926	1612.68	2158.43	2193.41	2268.59	3016.67	2911.4	2819.06	1803.12	1787.35	1736.7	2098.77	1967.77	2214.21
BRS3	0	0	0	0	0	0	0	3.34522	0.870306	0	0	0	0	0	0	0	0	0	0	0	0
BRSK1	280.739	246.493	300.397	234.579	227.543	168.957	137.923	132.973	154.914	189.044	158.857	205.966	141.051	141.019	102.073	203.737	209.859	212.417	98.9599	129.178	131.221
BRSK2	26.048	18.5643	17.4424	18.2664	17.8465	11.0791	11.4204	10.0357	9.57337	18.9044	25.6539	40.599	110.338	102.014	71.1072	65.9439	74.0083	61.9106	68.0349	62.1607	96.9382
BRWD1	1605.33	1798.68	1632.8	1343.06	1337.59	1458.75	1152.58	607.158	1113.99	2305.22	2311.81	2200.27	2151.03	2114.29	2180.24	1828.71	1933.34	1891.47	1960.64	1701.65	2099.54
BRWD3	998.506	1081.89	1032.98	1047.91	1060.97	1249.17	1560.2	603.813	1497.8	1185.41	1239.28	1179.35	1190.97	1124.16	1122.81	1095.46	1123.3	1249.95	1175.15	1060.62	1140.8
BSCL2	92.6151	103.135	107.562	111.521	123.141	121.871	143.194	135.482	140.119	75.6174	74.0017	101.002	94.4132	73.0101	96.3388	121.061	114.561	134.495	79.3741	90.3272	100.485
BSDC1	1504.03	1357.26	1408.96	1416.12	1482.15	1396.89	1070.88	583.741	995.63	2135.08	2054.29	2205.22	2441.09	2339.32	2354.57	1880.88	1863.39	1818.89	1897.76	1943.49	2007.33
BSG	8884.29	8864.47	9171.8	13513.3	12512.2	11456.8	9952.43	11148.8	11125.1	6624.31	6778.56	6368.11	6479.25	6290.87	6146.18	7325.68	6879.73	6885.95	6493.21	6460.83	6429.84
BSN	142.782	130.982	147.291	72.1041	68.709	94.1727	49.1955	11.7083	79.1979	176.811	158.857	160.416	191.101	173.024	192.678	124.998	127.74	120.619	157.717	121.408	184.419
BSND	0	0	0	0	0	0	0	0	0	0	0	0	0	0	0	0.984237	0	0	0	0	0
BSPRY	0	0	0	0.961388	1.78465	0.923262	0	0	0	0	0	0	0	0	0	0	0	3.20227	0	0	0
BST1	6.75318	7.21946	7.75218	10.5753	9.81557	12.9257	7.90642	19.235	7.83276	10.0082	9.86689	4.9511	4.55003	9.00124	8.02823	14.7636	13.1796	13.8765	20.6166	32.0516	18.9148
BST2	2646.28	2381.39	2776.25	1507.46	1378.64	1412.59	6964.68	23312	7363.66	916.305	781.458	584.23	84.1756	23.0032	41.288	807.075	734	747.197	128.854	114.609	108.76
BTAF1	1004.29	1090.14	1044.61	972.924	911.955	1055.29	1562.84	398.082	1378.56	1214.33	1345.84	1200.15	1601.61	1547.21	1595.32	1349.39	1388.92	1486.92	1312.25	1188.82	1351.22
BTBD1	1551.3	1631.6	1513.61	1487.27	1560.68	1605.55	1127.1	1700.21	1195.8	1670.26	1759.27	1924	1855.28	1936.27	1876.31	1380.89	1483.21	1559.51	1651.39	1666.68	1656.22
BTBD10	1455.79	1399.54	1336.28	1358.44	1489.29	1454.14	732.662	717.55	737.149	1574.62	1503.71	1584.35	1477.62	1507.21	1450.82	1005.89	1109.11	1099.45	1297.82	1233.5	1352.41
BTBD16	0	0	0	0	0	0	0	0	0	0	0	0	0	0	1.14689	1.96847	0	0	0	0.971261	0
BTBD17	11.5769	11.3449	15.5044	1.92278	3.5693	8.30935	29.8687	97.8478	38.2935	1.11202	0.986689	0	2.27502	0	0	3.93695	9.12431	2.13485	0	0	0
BTBD18	1.92948	4.12541	2.90707	2.88416	1.78465	1.84652	3.51397	1.67261	1.74061	2.22404	4.93345	5.94132	9.10007	9.00124	5.73445	6.88966	4.05525	0	5.15416	0	5.91087
BTBD19	162.076	191.831	244.194	73.0655	64.2473	59.0887	149.344	76.9401	145.341	197.94	242.726	216.858	242.289	265.037	289.016	788.374	754.276	638.319	424.703	457.464	516.61
BTBD2	2848.88	3028.05	3029.17	2989.92	2927.72	2596.21	3218.79	2646.91	3419.43	2264.07	1970.42	2091.35	1371.84	1446.2	1521.92	2702.72	2619.69	2650.41	1626.65	1696.79	1645.59
BTBD3	2461.05	2599.01	2277.2	2751.49	2897.38	3046.76	1448.63	1338.93	1404.67	2760.04	2782.46	2941.94	2691.35	2668.37	2613.76	3985.18	4303.63	4289.98	3365.67	3268.29	3476.77
BTBD6	1127.78	1189.15	1220.97	1038.3	953.002	908.489	685.223	1072.98	736.279	1112.02	1075.49	1096.17	1214.86	1289.18	1260.43	1311	1367.63	1243.55	1343.17	1289.83	1218.82
BTBD7	1713.38	1766.71	1798.51	1338.25	1279.59	1546.46	1531.21	611.339	1573.51	1912.68	1892.47	1887.36	1533.36	1564.22	1681.34	1295.26	1359.52	1288.38	1536.97	1345.2	1515.55
BTBD8	131.205	96.9471	121.128	123.058	107.079	136.643	115.082	52.6873	109.659	155.683	118.403	123.778	111.476	103.014	131.892	160.431	142.947	196.406	109.268	128.206	109.942
BTBD9	546.043	591.996	573.662	492.231	510.409	586.271	396.2	178.969	408.174	613.836	520.972	531.748	536.904	541.075	467.931	801.169	820.174	733.32	921.564	799.348	920.913
BTC	2.89422	0	0	0	0	0	0	0	0	0	0	0	0	0	0	0	0	0	0	0	0
BTD	497.806	575.494	554.281	564.335	505.056	578.885	399.714	306.924	391.638	662.764	631.481	644.633	462.966	401.055	431.231	535.425	517.044	543.319	553.557	503.113	492.966
BTF3	6897.89	6853.33	6665.91	7246.94	7132.35	7050.95	6388.39	21698	6177.43	4851.75	4799.26	5059.04	4330.5	4580.63	4592.15	3743.06	3673.04	3561.99	3105.9	3216.82	3081.93
BTF3L4	1089.19	1097.36	946.735	924.855	986.018	1007.28	802.941	1164.14	794.59	1082	1038.98	1122.91	1236.47	1265.17	1297.13	673.218	697.503	718.376	889.608	941.152	807.424
BTG1	1887.03	1830.65	1806.26	1364.21	1324.21	1318.42	1066.49	1866.63	1109.64	2499.82	2338.45	2857.78	3030.32	3165.44	3074.81	2003.91	1932.33	2096.42	1942.09	1946.41	1795.72
BTG2	2400.27	2438.12	2560.16	1434.39	1381.32	1551.08	757.26	891.502	872.047	2519.84	2356.21	2496.35	1791.58	1677.23	1735.24	2443.86	2455.45	2378.22	963.828	1050.9	898.452
BTG3	284.598	257.838	244.194	402.821	448.839	378.537	261.79	659.845	263.703	293.574	298.967	392.127	286.652	288.04	306.22	157.478	175.389	183.597	240.184	264.183	267.171
BTG4	0.96474	3.09406	0	0	0.892324	0	0	0	0	0	0	0	0	0	0	0	0	0	0	0.971261	0
BTK	129.275	168.11	165.703	155.745	162.403	191.115	678.195	600.467	628.361	6.67213	2.96007	4.9511	0	0	1.14689	2.95271	2.02762	0	2.06166	0	0
BTLA	0.96474	0	2.90707	0.961388	0	0	0	2.50892	0	0	0	0.99022	0	1.00014	0	0	1.01381	1.06742	0	0	0
BTN1A1	0	0	0.969023	0.961388	0	0.923262	0	0	0.870306	4.44808	0.986689	0.99022	0	2.00028	0	1.96847	0	2.13485	0	1.94252	1.18217
BTN2A1	908.785	883.868	920.572	804.682	786.138	795.851	640.42	713.369	609.214	1216.55	1224.48	1339.77	1539.05	1431.2	1594.18	1271.63	1118.23	1241.41	1466.87	1472.43	1359.5
BTN2A2	434.133	471.328	490.326	513.381	477.393	561.343	498.983	288.525	442.986	521.538	486.438	528.778	234.327	209.029	213.322	629.912	661.005	572.139	256.677	292.349	310.912
BTN3A1	64.6376	60.8498	58.1414	104.791	112.433	128.333	264.426	63.5592	251.518	70.0573	70.0549	60.4034	6.82505	11.0015	3.44067	215.548	236.218	236.968	65.9732	83.5284	70.9304
BTN3A2	13.5064	21.6584	21.3185	81.718	83.8785	73.8609	250.37	280.162	221.928	5.5601	8.8802	4.9511	1.13751	3.00041	2.29378	11.8108	17.2348	24.5507	14.4316	20.3965	16.5504
BTN3A3	18.3301	27.8465	24.2256	20.1891	20.5235	22.1583	73.7933	29.2707	52.2184	26.6885	9.86689	9.9022	6.82505	11.0015	17.2033	70.8651	46.6353	72.5848	17.5241	29.1378	27.19
BTNL2	0	2.0627	0	0	0	0	0.878492	0	0	1.11202	0	0	0	0	0	0	0	0	0	0	0
BTNL3	0	0	0	0	0	0	0	0	0	0	0	0	1.13751	0	0	0.984237	0	0	0	0.971261	1.18217
BTNL8	16.4006	13.4076	12.5973	18.2664	17.8465	23.0815	1.75698	1.67261	0.870306	8.89617	9.86689	5.94132	3.41253	2.00028	1.14689	6.88966	6.08287	1.06742	0	0.971261	2.36435
BTNL9	52.096	40.2227	43.606	13.4594	13.3849	7.38609	8.78492	3.34522	11.314	65.6092	98.6689	92.0905	216.127	164.023	188.09	318.893	346.724	268.991	359.76	384.619	374.749
BTRC	701.366	622.936	681.223	647.975	676.382	769.077	861.8	490.075	835.494	763.958	712.39	710.978	750.756	714.099	735.156	775.579	737.041	797.365	752.507	718.733	708.122
BUB1	675.318	685.849	640.524	1751.65	1770.37	1845.6	393.564	330.341	362.047	424.792	571.293	436.687	42.0878	46.0064	30.966	265.744	241.287	279.665	109.268	101.011	109.942
BUB1B	552.796	514.645	526.179	1231.54	1206.42	1263.95	243.342	153.88	240.205	365.855	436.117	361.43	42.0878	32.0044	42.4349	215.548	192.624	256.182	119.577	92.2698	111.124
BUB3	1401.77	1398.51	1431.25	1657.43	1773.94	1650.79	998.845	1527.93	1034.79	1420.05	1546.14	1473.45	1499.24	1506.21	1500.13	1291.32	1293.62	1271.3	1168.96	1164.54	1164.44
BUD13	361.778	379.537	322.685	435.509	446.162	420.084	351.397	504.292	355.085	296.91	313.767	330.734	273.002	272.038	268.372	344.483	328.475	292.474	273.17	309.832	312.094
BUD23	530.607	552.805	537.808	744.114	695.121	721.991	651.841	1906.78	686.672	433.688	441.05	443.619	610.842	633.087	590.648	513.772	530.224	498.487	561.803	668.227	592.269
BUD31	333.8	327.97	366.291	464.35	457.762	437.626	480.535	1864.13	495.204	389.207	360.142	423.814	639.28	659.091	698.456	299.208	314.282	305.283	386.562	410.843	361.745
BVES	598.139	672.441	592.073	790.261	830.754	843.861	299.566	157.225	255	1286.61	1692.17	1686.35	1064.71	1158.16	1084.96	1314.94	1357.49	1330.01	1408.12	1369.48	1457.62
BYSL	182.336	218.647	200.588	216.312	233.789	226.199	344.369	535.236	346.382	281.341	288.113	303.007	568.754	593.082	586.061	166.336	134.837	162.248	352.545	365.194	365.292
BZW1	4526.56	4302.8	4253.04	4093.59	4234.08	4328.25	2737.38	3039.97	2776.28	4604.88	4529.89	4542.14	5503.27	5325.74	5528.01	2892.67	2908.63	3119.01	3896.55	3776.26	3564.25
BZW2	1717.24	1488.24	1552.37	1436.31	1522.31	1397.82	1257.12	1514.55	1250.63	837.352	811.059	789.206	606.292	529.073	599.823	389.758	436.953	377.868	524.693	529.337	544.982
C10ORF105	0	1.03135	0	1.92278	0	0.923262	0.878492	0	0.870306	0	0	0	0	0	0	1.96847	0	0	0	0	0
C10ORF143	32.8012	19.5957	21.3185	27.8802	25.8774	22.1583	36.0182	35.9611	44.3856	27.8005	22.6939	15.8435	9.10007	16.0022	14.9096	20.669	28.3867	23.4833	17.5241	16.5114	23.6435
C10ORF53	0	0	0	0	0	0	0	0	0.870306	0	0	0	0	0	0	0	0	0	0	0	0
C10ORF62	0	0	0	0	0	0.923262	0	0	0	0	0	0	0	0	0	0	0	0	0	0	0
C10ORF67	0	0	0	0.961388	0	0	0.878492	1.67261	0	0	1.97338	0	0	0	0	0	0	0	0	0	0
C10ORF71	0	0	0	0.961388	0.892324	0	0	0	1.74061	0	0	0	0	0	0	0	1.01381	0	0	0	0
C10ORF82	3.85896	4.12541	2.90707	18.2664	25.8774	21.235	13.1774	3.34522	12.1843	3.33606	0.986689	0	0	1.00014	1.14689	0.984237	0	1.06742	1.03083	0	0
C10ORF88	170.759	168.11	173.455	169.204	174.003	162.494	143.194	162.243	117.491	239.084	275.286	280.232	351.49	381.053	397.971	210.627	226.08	225.226	294.818	257.384	291.997
C10ORF90	0	0	0	3.84555	0.892324	2.76978	3.51397	2.50892	2.61092	0	0.986689	0	0	0	0	0.984237	0	0	2.06166	0	0
C10ORF95	0.96474	1.03135	0.969023	3.84555	4.46162	1.84652	3.51397	0.836306	2.61092	0	0.986689	1.98044	0	1.00014	0	3.93695	3.04144	8.53939	0	0	1.18217
C11ORF16	1.92948	0	0	0	0	0.923262	0	0	0	1.11202	0	1.98044	1.13751	0	1.14689	0	0	0	0	0	0
C11ORF21	1.92948	0	0.969023	1.92278	1.78465	0.923262	44.8031	16.7261	40.9044	0	0	0.99022	0	0	0	2.95271	0	2.13485	1.03083	0	0
C11ORF24	210.313	206.27	260.667	260.536	247.174	257.59	225.772	204.059	244.556	299.134	288.113	288.154	327.603	284.039	340.626	374.994	403.497	343.71	419.549	425.412	354.652
C11ORF42	1.92948	0	3.87609	0.961388	0	1.84652	5.27095	0	1.74061	0	1.97338	0	0	1.00014	0	3.93695	0	4.26969	1.03083	1.94252	1.18217
C11ORF54	366.601	370.255	342.065	319.181	383.699	344.377	434.853	535.236	355.955	370.303	363.102	382.225	244.564	199.027	253.463	437.001	463.312	475.004	382.439	347.711	375.931
C11ORF58	3440.26	3288.98	3157.08	3730.18	3751.33	3751.21	3318.06	6618.52	3328.05	3657.44	3677.39	3859.88	4444.25	4300.59	4554.3	3138.73	3164.11	3130.75	3484.21	3413.98	3385.74
C11ORF65	1.92948	1.03135	0.969023	2.88416	5.35395	4.61631	7.90642	5.85414	5.22184	4.44808	3.94676	2.97066	3.41253	5.00069	4.58756	5.90542	1.01381	12.8091	4.12333	1.94252	3.54652
C11ORF68	740.921	800.329	754.869	742.191	804.876	673.058	574.533	629.738	608.344	861.816	805.139	858.521	756.443	834.115	774.151	650.581	651.881	636.185	765.908	688.624	685.661
C11ORF71	59.8139	54.6616	55.2343	94.216	107.971	120.024	119.475	235.838	125.324	68.9453	66.1082	67.335	53.4629	60.0083	53.9038	50.1961	41.5663	56.5735	38.1408	37.8792	30.7365
C11ORF80	220.926	236.18	218.03	216.312	216.835	194.808	142.316	293.543	154.914	171.251	171.684	211.907	236.602	233.032	225.937	255.902	263.591	305.283	194.827	191.338	204.516
C11ORF87	0	0	0	0	1.78465	0.923262	0	0	0	0	0.986689	0	0	0	0	0	0	0	1.03083	0	0
C11ORF91	0	1.03135	3.87609	1.92278	0	1.84652	0.878492	2.50892	1.74061	0	0	0.99022	2.27502	0	2.29378	0	0	0	2.06166	3.88504	3.54652
C11ORF96	12.5416	13.4076	7.75218	41.3397	39.2623	32.3142	449.788	1287.07	436.023	11.1202	19.7338	26.7359	128.538	89.0123	84.8699	93.5026	80.0911	72.5848	135.039	115.58	131.221
C11ORF98	91.6503	87.6649	80.4289	83.6407	119.571	107.098	95.7556	303.579	86.1603	132.33	119.389	125.758	155.839	161.022	175.474	93.5026	87.1878	134.495	119.577	118.494	104.031
C12ORF29	176.547	149.546	134.694	163.436	182.926	179.113	183.605	256.746	162.747	144.563	149.977	140.611	244.564	243.034	235.112	138.777	136.865	151.574	202.043	185.511	197.423
C12ORF4	304.858	292.904	313.963	285.532	255.205	291.751	361.06	280.999	312.44	254.653	268.38	276.271	367.415	360.05	387.649	284.445	278.798	349.048	282.448	273.896	287.268
C12ORF40	0.96474	1.03135	0	0	0	0	0	0	0	0	0	0	0	0	0	0	0	0	0	0	0
C12ORF42	1.92948	7.21946	4.84511	4.80694	8.03092	3.69305	138.802	133.809	105.307	0	0.986689	0.99022	0	0	0	0	2.02762	3.20227	0	0.971261	0
C12ORF43	461.146	432.136	435.091	401.86	431.885	469.017	397.957	463.313	410.785	334.718	358.168	353.509	443.628	427.059	463.344	364.168	354.834	368.261	377.285	416.671	403.121
C12ORF50	0	0	1.93805	0	0	0	0	0.836306	0	0	0	0.99022	0	0	0	0	0	0	0	0	0
C12ORF54	0	0	1.93805	0	0	0	0	0	0	0	0	0	0	0	0	0	1.01381	0	0	0	0
C12ORF56	6.75318	3.09406	2.90707	3.84555	5.35395	7.38609	6.14944	21.7439	9.57337	4.44808	0.986689	1.98044	0	0	4.58756	0	3.04144	0	2.06166	0	1.18217
C12ORF57	1604.36	1443.89	1588.23	1730.5	1921.17	1555.7	615.823	3215.6	643.156	1368.9	1339.92	1677.43	1845.04	1935.27	1800.62	875.971	938.79	836.86	1217.41	1247.1	1130.16
C12ORF60	29.9069	26.8151	37.7919	40.3783	31.2313	54.4724	45.6816	49.342	46.1262	21.1284	24.6672	18.8142	27.3002	20.0028	35.5536	16.732	13.1796	18.1462	12.37	21.3677	27.19
C12ORF71	0	0	0	0	0	0	0	0	0	0	0	0	1.13751	2.00028	0	0	0	0	0	0	1.18217
C12ORF75	244.079	258.869	234.504	424.933	443.485	374.844	88.7276	119.592	87.0306	136.779	161.817	124.768	100.101	105.015	96.3388	107.282	119.63	106.742	88.6516	86.4422	98.1204
C12ORF76	350.201	364.067	342.065	456.659	491.671	480.096	498.105	751.839	436.894	331.382	315.741	314.89	253.664	231.032	269.519	279.523	238.246	299.946	230.906	236.988	228.159
C13ORF42	0.96474	1.03135	0	2.88416	0	1.84652	0	0	0	2.22404	0	0	0	0	0	0	0	0	0	0	0
C13ORF46	0.96474	6.18811	5.81414	2.88416	4.46162	3.69305	1.75698	0	0	6.67213	6.90683	2.97066	53.4629	31.0043	37.8474	9.84237	6.08287	10.6742	16.4933	19.4252	36.6474
C14ORF119	891.42	882.837	914.758	981.577	943.187	864.173	640.42	1353.14	645.767	928.537	914.661	963.484	883.844	922.127	943.89	769.674	729.945	840.062	741.168	819.744	730.583
C14ORF132	724.52	695.131	736.457	399.937	473.824	457.938	390.05	192.35	385.546	544.89	618.654	501.051	615.392	435.06	520.688	1137.78	1215.56	1143.21	716.428	771.181	859.44
C14ORF180	0	0	0	0	0	0	0	0	0	1.11202	0	0	0	0	0	0	0	0	0	0	0
C14ORF28	60.7786	76.32	70.7387	62.4902	89.2324	89.5564	57.1019	120.428	60.0511	60.0491	67.0949	54.4621	37.5378	33.0046	50.4632	55.1173	79.0773	61.9106	48.4491	68.9595	47.2869
C14ORF39	16.4006	27.8465	22.2875	15.3822	11.6002	12.9257	16.6913	49.342	20.017	2.22404	1.97338	3.96088	7.96256	17.0023	16.0565	3.93695	7.09668	1.06742	2.06166	4.8563	1.18217
C14ORF93	148.57	160.891	154.075	173.05	161.511	191.115	202.053	254.237	224.539	128.994	127.283	105.954	81.9006	96.0133	77.9885	139.762	128.754	105.675	74.2199	87.4135	67.3839
C15ORF39	1864.84	1914.19	1997.16	1142.13	1060.97	1113.45	1821.11	1056.25	1974.72	1428.95	1417.87	1548.7	3433	3409.47	3471.64	793.295	782.663	817.647	1676.13	1749.24	1830
C15ORF40	172.689	192.863	218.999	249.961	273.051	277.902	391.807	459.132	319.402	245.757	236.805	211.907	275.277	277.038	287.869	469.481	451.146	510.229	305.126	294.292	315.64
C15ORF48	1.92948	2.0627	0.969023	1.92278	0	0	0	3.34522	1.74061	0	2.96007	0	0	1.00014	0	0.984237	1.01381	0	1.03083	0	3.54652
C15ORF61	48.237	50.5362	50.3892	40.3783	53.5395	44.3166	73.7933	210.749	88.7712	42.2568	34.5341	40.599	54.6004	71.0098	79.1354	34.4483	24.3315	33.0901	40.2024	27.1953	40.1939
C15ORF62	27.0127	22.6897	25.1946	13.4594	20.5235	24.9281	40.4106	3.34522	33.0716	24.4645	27.6273	30.6968	28.4377	28.0039	35.5536	78.739	82.1188	73.6522	61.8499	75.7583	70.9304
C16ORF46	2.89422	3.09406	0.969023	4.80694	2.67697	0.923262	4.39246	17.5624	2.61092	5.5601	0.986689	6.93154	5.68754	6.00083	1.14689	6.88966	2.02762	9.60681	3.0925	1.94252	5.91087
C16ORF54	0	0	1.93805	0.961388	1.78465	0	2.63547	0	1.74061	0	0	0.99022	0	0	0	0	0	0	0	0	1.18217
C16ORF74	0.96474	3.09406	2.90707	3.84555	0	0.923262	3.51397	14.2172	1.74061	1.11202	2.96007	0	2.27502	5.00069	5.73445	3.93695	3.04144	4.26969	1.03083	4.8563	5.91087
C16ORF78	0	0	1.93805	0.961388	0.892324	0	0	0	0.870306	0	0	0.99022	0	0	0	0.984237	1.01381	0	0	0	1.18217
C16ORF82	0	0	0	0.961388	0	0	0	0	0	0	0	0	0	0	0	0	0	0	0	0	0
C16ORF86	53.0607	48.4735	62.9865	74.9882	74.0629	76.6307	100.148	265.109	93.1228	85.6256	66.1082	85.1589	13.6501	26.0036	19.4971	92.5183	86.174	105.675	31.9558	47.5918	48.4691
C16ORF87	199.701	190.8	183.145	221.119	202.558	228.046	231.043	555.307	242.815	140.115	164.777	155.465	199.064	174.024	168.593	154.525	155.113	206.013	171.118	190.367	165.504
C16ORF89	20.2595	18.5643	20.3495	80.7566	74.0629	56.319	39.5321	60.214	44.3856	25.5765	37.4942	36.6381	5.68754	4.00055	5.73445	101.376	103.409	84.3265	28.8633	22.339	23.6435
C16ORF90	0	0	0	0	0	0	0	0	0	0	0	0.99022	1.13751	0	0	0	0	0	0	0	0
C16ORF95	29.9069	23.7211	30.0397	32.6872	22.3081	36.0072	34.2612	108.72	37.4232	15.5683	23.6805	22.7751	20.4752	29.004	17.2033	12.7951	25.3453	9.60681	9.27749	10.6839	15.3683
C16ORF96	7.71792	9.28217	10.6593	10.5753	12.4925	10.1559	15.8128	4.18153	22.628	14.4563	12.827	14.8533	4.55003	6.00083	1.14689	23.6217	17.2348	7.47197	7.21582	7.77009	16.5504
C17ORF100	54.0255	55.693	54.2653	65.3744	49.9702	48.0096	40.4106	64.3955	40.0341	53.377	45.3877	65.3545	38.6753	65.009	48.1694	59.0542	52.7182	72.5848	64.9424	54.3906	44.9226
C17ORF107	27.0127	44.3481	28.1017	22.1119	20.5235	24.9281	21.0838	15.0535	25.2389	43.3688	40.4543	33.6675	62.563	67.0093	34.4067	36.4168	29.4005	38.4273	43.2949	40.793	54.38
C17ORF113	76.2145	73.226	95.9333	61.5288	75.8476	62.7818	130.895	85.3032	123.583	34.4726	54.2679	44.5599	51.1879	48.0066	53.9038	97.4395	78.0635	71.5174	49.4799	50.5056	63.8374
C17ORF114	3.85896	10.3135	3.87609	6.72971	6.24627	5.53957	7.90642	22.5803	5.22184	2.22404	0.986689	5.94132	4.55003	3.00041	2.29378	0.984237	1.01381	2.13485	1.03083	2.91378	3.54652
C17ORF49	52.096	40.2227	59.1104	37.4941	51.7548	35.0839	54.4665	97.0115	46.1262	47.8169	51.3078	55.4523	67.113	48.0066	66.5196	84.6444	74.0083	97.1356	53.6033	70.902	59.1087
C17ORF50	7.71792	4.12541	6.78316	0	0	1.84652	2.63547	0	0	2.22404	2.96007	3.96088	0	0	0	1.96847	6.08287	0	1.03083	2.91378	0
C17ORF58	124.451	126.856	136.632	233.617	232.004	238.201	149.344	273.472	149.693	154.571	128.27	121.797	222.952	217.03	232.819	99.408	112.533	114.214	131.946	148.603	137.132
C17ORF67	16.4006	28.8778	25.1946	22.1119	18.7388	14.7722	13.1774	16.7261	12.1843	28.9125	41.441	29.7066	28.4377	30.0041	29.8191	42.3222	48.663	46.9666	42.2641	41.7642	47.2869
C17ORF75	340.553	318.688	335.282	349.945	393.515	416.391	290.781	725.913	298.515	263.549	259.499	245.575	251.389	272.038	278.694	312.003	281.84	285.002	246.369	266.125	222.249
C17ORF78	0	2.0627	0	0	0	0	0.878492	0	0	0	0	0	1.13751	0	0	0	1.01381	0	3.0925	0	1.18217
C17ORF80	722.59	752.887	694.789	677.778	778.107	781.079	784.493	772.746	765.869	824.008	863.353	840.697	861.094	824.114	939.303	737.194	792.801	832.59	750.446	813.916	800.331
C17ORF97	12.5416	14.4389	12.5973	16.3436	19.6311	11.0791	23.7193	46.8331	27.8498	11.1202	7.89352	14.8533	6.82505	7.00097	4.58756	9.84237	21.2901	11.7417	12.37	6.79883	14.1861
C17ORF98	0	0	0	0.961388	0.892324	0	0	0.836306	0	1.11202	0	0.99022	0	0	0	0	0	0	0	0	1.18217
C18ORF21	202.595	169.142	181.207	203.814	172.219	177.266	185.362	367.975	154.044	215.732	209.178	242.604	250.252	264.036	235.112	164.368	185.528	196.406	174.211	182.597	195.059
C18ORF25	498.771	524.958	478.697	489.346	488.994	555.803	479.656	383.028	432.542	608.275	613.721	679.291	668.855	617.085	706.484	523.614	509.947	546.521	631.9	604.124	636.009
C18ORF32	164.006	167.079	174.424	120.173	144.557	108.022	104.54	271.799	112.269	153.459	154.91	181.21	193.376	214.03	217.909	158.462	161.196	180.395	191.735	177.741	137.132
C18ORF54	579.809	569.306	552.343	896.013	832.539	913.106	483.17	333.686	473.447	590.483	643.321	641.663	292.34	274.038	310.807	581.684	557.597	621.241	469.029	438.039	450.408
C18ORF63	0.96474	0	0	0	0	0.923262	0	0	0	0	0	0	0	0	0	0	0	0	0	0	0
C19ORF12	151.464	159.86	159.889	701.813	697.798	675.827	828.417	1016.95	824.18	206.836	226.939	228.741	328.74	373.052	332.598	164.368	145.989	125.956	275.232	256.413	269.536
C19ORF18	1.92948	7.21946	0.969023	4.80694	4.46162	2.76978	5.27095	27.5981	4.35153	3.33606	6.90683	6.93154	5.68754	7.00097	6.88134	7.8739	7.09668	1.06742	7.21582	13.5977	5.91087
C19ORF25	544.114	447.607	537.808	465.312	493.455	399.772	352.275	628.066	357.696	639.412	602.867	683.252	747.343	679.094	744.332	459.639	464.326	446.183	510.262	552.647	541.435
C19ORF38	10.6121	7.21946	7.75218	6.72971	6.24627	11.0791	15.8128	14.2172	12.1843	2.22404	0.986689	0.99022	2.27502	2.00028	0	0	2.02762	2.13485	0	0	0
C19ORF44	132.169	140.264	154.075	118.251	108.864	107.098	199.418	100.357	223.669	147.899	138.137	126.748	150.151	181.025	167.446	179.131	182.486	151.574	132.977	123.35	150.136
C19ORF47	253.727	313.531	277.141	305.721	348.006	300.06	245.978	171.443	256.74	292.462	250.619	283.203	266.177	286.04	293.604	255.902	250.412	228.429	262.862	262.24	263.625
C19ORF53	1077.61	1034.45	1265.54	1232.5	1109.16	1143.92	1033.11	1952.77	1100.07	905.185	869.273	969.426	1031.72	1046.14	917.512	759.831	751.235	666.072	798.895	800.319	691.571
C19ORF67	0	0	0	0	0	0	0	0	0	0	0.986689	0	0	0	0	0.984237	0	0	2.06166	0	0
C19ORF73	8.68266	5.15676	3.87609	9.61388	13.3849	5.53957	8.78492	21.7439	9.57337	8.89617	6.90683	7.92176	11.3751	11.0015	12.6158	1.96847	6.08287	1.06742	7.21582	2.91378	5.91087
C19ORF81	11.5769	25.7838	25.1946	21.1505	30.339	16.6187	18.4483	122.937	15.6655	22.2404	31.5741	44.5599	27.3002	31.0043	22.9378	9.84237	14.1934	13.8765	17.5241	20.3965	18.9148
C19ORF84	4.8237	6.18811	1.93805	6.72971	7.13859	4.61631	6.14944	0.836306	0.870306	0	3.94676	0.99022	0	0	0	0.984237	1.01381	4.26969	0	0.971261	1.18217
C1D	355.989	349.628	332.375	391.285	411.361	380.384	302.201	1237.73	263.703	375.863	354.221	401.039	378.79	429.059	431.231	270.665	308.199	293.542	279.355	268.068	262.442
C1GALT1	1074.72	955.032	907.005	928.701	979.772	986.967	811.726	1106.43	783.276	606.051	563.4	531.748	416.328	346.048	346.361	410.427	422.76	454.722	424.703	447.751	471.687
C1GALT1C1	345.377	355.816	358.538	369.173	384.592	389.616	258.277	532.727	234.983	328.046	335.474	360.44	305.99	336.046	349.801	304.129	282.854	281.8	313.373	339.941	342.83
C1GALT1C1L	0	0	0	0.961388	0.892324	0	1.75698	0	0	0	1.97338	0	0	1.00014	0	0	0	0	1.03083	0	0
C1QBP	1343.88	1242.78	1273.3	1724.73	1852.47	1614.78	1285.23	2462.08	1342.88	1043.08	1088.32	1178.36	1490.14	1618.22	1535.69	835.618	865.795	772.815	991.66	922.698	858.258
C1QL1	3.85896	3.09406	1.93805	1.92278	6.24627	4.61631	4.39246	4.18153	5.22184	2.22404	1.97338	0	1.13751	0	1.14689	0.984237	0	2.13485	0	1.94252	0
C1QL2	0.96474	2.0627	0	0	0.892324	0	0.878492	0.836306	1.74061	1.11202	0	0	0	0	0	0	0	0	0	0	0
C1QL3	0.96474	3.09406	5.81414	1.92278	0.892324	4.61631	4.39246	0	3.48122	3.33606	2.96007	0	4.55003	7.00097	2.29378	2.95271	4.05525	3.20227	3.0925	3.88504	0
C1QL4	0	2.0627	0	2.88416	1.78465	0.923262	0	0.836306	0	0	0	0	0	1.00014	0	0.984237	0	0	0	0	0
C1QTNF1	2.89422	5.15676	2.90707	2.88416	2.67697	4.61631	5.27095	7.52675	6.09214	5.5601	3.94676	1.98044	1.13751	2.00028	0	3.93695	1.01381	2.13485	3.0925	0.971261	7.09304
C1QTNF12	8.68266	13.4076	11.6283	13.4594	15.1695	5.53957	23.7193	59.3777	13.9249	7.78415	9.86689	5.94132	9.10007	6.00083	5.73445	17.7163	16.221	18.1462	7.21582	9.71261	11.8217
C1QTNF2	0	2.0627	1.93805	0.961388	3.5693	0.923262	0	5.01783	1.74061	3.33606	0	1.98044	3.41253	11.0015	6.88134	1.96847	3.04144	2.13485	3.0925	11.6551	1.18217
C1QTNF3	42.4486	40.2227	26.1636	18.2664	20.5235	12.0024	31.6257	66.0682	21.7577	45.5929	41.441	24.7555	76.2131	6.00083	25.2316	105.313	116.588	115.282	336.051	255.442	232.888
C1QTNF3-AMACR	0	0	0.969023	0	0	0	0	0	0	0	0	0.99022	0	2.00028	0	0	3.04144	3.20227	1.03083	0.971261	0
C1QTNF4	14.4711	21.6584	22.2875	51.9149	39.2623	26.7746	310.108	889.829	312.44	6.67213	7.89352	3.96088	4.55003	2.00028	2.29378	23.6217	18.2486	19.2136	2.06166	1.94252	2.36435
C1QTNF5	33.7659	31.9719	43.606	25.9575	24.0928	12.9257	21.0838	24.2529	17.4061	66.7213	83.8686	82.1883	29.5752	34.0047	35.5536	39.3695	52.7182	33.0901	55.6649	45.6493	35.4652
C1QTNF6	1910.19	1970.91	2033.01	1803.56	1747.17	1779.12	2787.45	2922.05	2762.35	2807.85	2780.49	2708.25	578.992	637.088	650.287	3201.72	3085.03	3019.74	2151.35	2183.39	2200.02
C1QTNF7	0.96474	0	0	0	0	0	0	0	0	1.11202	0	0	0	2.00028	1.14689	0.984237	0	0	1.03083	0	0
C1QTNF8	0	1.03135	0	0	0	0	0	0	0	1.11202	0	0	0	0	0	0	0	0	0	0	0
C1QTNF9	0	0	0.969023	0	0	0	2.63547	0	0.870306	0	0	0	1.13751	0	1.14689	5.90542	2.02762	6.40454	1.03083	0	0
C1QTNF9B	0	0	0	0	0	0.923262	1.75698	0	0.870306	0	0	0	0	0	0	0.984237	2.02762	5.33712	1.03083	0	1.18217
C1R	10.6121	7.21946	4.84511	29.803	24.9851	25.8513	29.8687	41.8153	33.9419	4.44808	5.92014	4.9511	12.5126	4.00055	5.73445	11.8108	10.1381	10.6742	4.12333	0.971261	5.91087
C1RL	566.303	509.488	534.901	435.509	457.762	400.696	376.873	226.639	345.512	356.959	321.661	330.734	299.165	349.048	282.135	425.191	459.257	358.654	248.431	252.528	281.357
C1S	27.0127	14.4389	17.4424	77.8724	51.7548	65.5516	142.316	118.755	126.194	22.2404	25.6539	13.8631	13.6501	2.00028	5.73445	49.2119	44.6077	46.9666	36.0791	36.9079	24.8256
C1ORF100	0	0	0	0	0	0	0.878492	0	1.74061	0	0.986689	0	0	0	1.14689	0.984237	1.01381	2.13485	2.06166	0	0
C1ORF105	1.92948	3.09406	1.93805	4.80694	8.03092	8.30935	6.14944	15.0535	7.83276	0	0	0	0	0	0	0	2.02762	0	0	0	0
C1ORF109	209.349	168.11	196.712	231.694	216.835	169.88	314.5	193.187	282.85	289.125	275.286	316.87	340.115	335.046	310.807	228.343	214.928	184.664	317.496	263.212	295.543
C1ORF112	148.57	139.232	124.035	242.27	234.681	253.897	137.045	78.6127	127.065	133.443	136.163	117.836	131.951	115.016	95.1919	132.872	127.74	108.877	149.471	135.977	154.865
C1ORF115	948.34	895.213	933.169	1088.29	982.449	1106.99	220.501	187.332	239.334	543.778	514.065	561.455	879.294	843.116	795.942	722.43	731.972	733.32	516.447	450.665	437.404
C1ORF116	7.71792	6.18811	12.5973	58.6447	67.8166	79.4005	51.831	13.3809	41.7747	4.44808	2.96007	0	1.13751	0	0	28.5429	37.511	29.8879	18.555	12.6264	16.5504
C1ORF122	578.844	482.673	544.591	501.844	498.809	413.621	324.163	1099.74	375.102	572.691	528.866	621.858	685.918	774.107	725.981	400.585	461.284	418.43	562.834	619.664	582.811
C1ORF127	0	0	0	0	0	0.923262	0.878492	0	0	0	0	0	0	0	0	0	0	0	0	0	0
C1ORF131	209.349	196.988	224.813	211.505	182.926	195.731	245.099	492.584	262.832	206.836	184.511	186.161	185.414	190.026	199.559	202.753	217.97	182.529	203.074	172.884	206.88
C1ORF159	240.22	240.305	268.419	236.501	301.606	209.58	240.707	193.187	241.075	163.467	206.218	195.073	182.001	202.028	172.033	226.375	168.293	200.676	239.153	245.729	254.167
C1ORF162	6.75318	1.03135	1.93805	3.84555	4.46162	1.84652	8.78492	8.36306	1.74061	2.22404	1.97338	0.99022	1.13751	4.00055	9.17512	12.7951	6.08287	3.20227	6.18499	7.77009	9.45739
C1ORF167	10.6121	14.4389	0.969023	2.88416	3.5693	2.76978	7.90642	6.69045	7.83276	0	1.97338	0	2.27502	0	0	2.95271	2.02762	1.06742	0	0	0
C1ORF174	423.521	446.575	405.052	490.308	517.548	445.012	612.309	643.119	558.737	424.792	443.024	398.069	403.816	420.058	440.406	755.894	784.69	770.68	597.883	595.383	586.358
C1ORF198	723.555	735.354	719.984	665.28	710.29	713.681	722.12	347.067	800.682	1051.97	1025.17	1005.07	1223.96	1265.17	1190.47	840.539	830.312	925.456	1216.38	1178.14	1229.46
C1ORF21	599.104	547.648	613.391	644.13	582.688	615.815	342.612	368.811	318.532	407	369.022	277.262	269.59	157.022	185.796	445.86	430.87	521.97	291.725	259.327	278.993
C1ORF210	0	0	2.90707	2.88416	0.892324	4.61631	1.75698	1.67261	2.61092	0	0	0.99022	0	1.00014	0	0	0	0	0	0	1.18217
C1ORF216	322.223	360.973	309.118	222.081	248.066	215.12	175.698	378.846	201.911	596.043	519.985	607.005	836.069	753.104	840.67	330.704	313.268	330.901	634.993	715.819	667.928
C1ORF226	246.009	247.524	234.504	226.888	238.251	260.36	163.399	116.246	147.952	147.899	136.163	82.1883	47.7754	47.0065	49.3163	112.203	99.3536	104.608	86.5899	101.982	86.2987
C1ORF35	512.277	524.958	540.715	590.292	589.826	527.182	412.891	1037.86	389.897	519.314	515.052	558.484	494.816	536.074	501.191	485.229	487.644	477.138	419.549	504.084	461.048
C1ORF43	2020.17	1869.84	1741.33	2196.77	2160.32	2142.89	2468.56	3403.76	2464.71	2122.85	1990.15	2370.59	2040.69	2008.28	2026.55	1409.43	1474.08	1406.86	1420.49	1427.75	1405.6
C1ORF50	117.698	127.888	143.415	136.517	104.402	132.026	163.399	131.3	154.044	133.443	110.509	138.631	113.751	107.015	121.57	170.273	200.735	181.462	151.532	135.005	143.043
C1ORF52	304.858	276.402	299.428	286.494	325.698	282.518	354.911	890.666	338.549	295.798	258.513	276.271	349.215	378.052	355.536	334.641	390.318	376.801	341.205	380.734	338.102
C1ORF53	10.6121	18.5643	12.5973	20.1891	20.5235	14.7722	11.4204	35.1248	20.017	6.67213	11.8403	5.94132	2.27502	3.00041	8.02823	7.8739	10.1381	13.8765	4.12333	6.79883	5.91087
C1ORF54	183.301	186.675	199.619	147.092	140.095	142.182	252.127	910.737	232.372	146.787	156.884	184.181	79.6256	72.0099	74.5478	221.453	217.97	198.541	125.762	168.999	130.039
C1ORF56	92.6151	86.6335	86.243	122.096	127.602	95.0959	135.288	173.952	169.71	112.314	88.802	113.875	64.838	49.0068	59.6383	106.298	83.1326	90.731	50.5108	48.563	63.8374
C1ORF74	15.4358	9.28217	12.5973	14.4208	9.81557	13.8489	7.90642	1.67261	15.6655	10.0082	14.8003	1.98044	4.55003	8.00111	8.02823	7.8739	8.1105	4.26969	5.15416	3.88504	10.6396
C1ORF94	8.68266	4.12541	3.87609	7.6911	5.35395	5.53957	3.51397	0	1.74061	4.44808	7.89352	14.8533	3.41253	4.00055	6.88134	0	0	0	1.03083	0	0
C2	0.96474	1.03135	0.969023	2.88416	0.892324	2.76978	25.4763	29.2707	28.7201	3.33606	0	1.98044	3.41253	0	1.14689	7.8739	4.05525	7.47197	1.03083	1.94252	0
C20ORF144	0.96474	3.09406	0.969023	8.65249	8.92324	2.76978	1.75698	1.67261	6.09214	5.5601	4.93345	3.96088	6.82505	13.0018	5.73445	2.95271	7.09668	4.26969	10.3083	8.74135	4.72869
C20ORF202	10.6121	6.18811	2.90707	3.84555	6.24627	4.61631	7.02793	0	2.61092	13.3443	6.90683	6.93154	5.68754	9.00124	5.73445	5.90542	9.12431	7.47197	7.21582	7.77009	5.91087
C20ORF203	0	1.03135	0	0	0.892324	0	0.878492	0	1.74061	0	0	0	0	0	0	0.984237	0	0	0	0.971261	0
C20ORF204	342.483	330.033	319.778	49.0308	51.7548	48.0096	30.7472	83.6306	30.4607	305.806	253.579	322.812	465.241	501.069	500.044	222.438	227.094	195.339	211.321	183.568	198.605
C20ORF96	191.983	198.02	198.65	223.042	198.988	189.269	423.433	513.492	370.75	141.227	156.884	157.445	100.101	90.0124	114.689	306.098	278.798	268.991	191.735	228.246	205.698
C21ORF58	126.381	105.198	100.778	273.996	262.343	223.429	184.483	159.734	174.061	67.8333	87.8154	75.2567	20.4752	26.0036	19.4971	173.226	154.099	154.776	76.2816	66.0457	66.2017
C21ORF62	1.92948	1.03135	0	0	0	0.923262	1.75698	0	1.74061	1.11202	1.97338	0.99022	0	0	0	0.984237	0	1.06742	3.0925	0.971261	1.18217
C21ORF91	439.922	385.726	368.229	365.327	371.207	402.542	447.152	359.611	411.655	354.735	382.835	360.44	284.377	254.035	264.932	245.075	319.351	345.845	280.386	231.16	256.532
C22ORF15	7.71792	9.28217	12.5973	22.1119	21.4158	20.3118	49.1955	107.047	46.9965	7.78415	8.8802	9.9022	0	0	1.14689	32.4798	27.3729	22.4159	17.5241	10.6839	13.0039
C22ORF23	3.85896	1.03135	2.90707	3.84555	0	0.923262	3.51397	0	1.74061	5.5601	4.93345	0.99022	6.82505	2.00028	1.14689	4.92119	5.06906	6.40454	4.12333	2.91378	13.0039
C22ORF39	505.524	470.296	454.472	556.644	614.811	618.585	508.647	746.821	476.928	415.896	375.929	441.638	379.928	442.061	478.253	368.105	331.517	343.71	308.219	346.74	313.276
C2CD2	383.002	360.973	375.012	428.779	456.87	492.098	1027.84	787.8	1036.53	201.276	197.338	205.966	195.651	196.027	157.124	182.084	174.376	171.855	126.792	182.597	191.512
C2CD2L	150.499	159.86	191.867	153.822	161.511	118.177	136.166	112.901	112.269	232.412	216.085	273.301	250.252	284.039	264.932	273.618	271.702	273.26	322.65	369.079	346.377
C2CD3	547.972	569.306	625.02	445.123	388.161	474.556	610.552	204.895	553.515	644.972	646.282	594.132	671.13	779.108	682.4	714.556	762.387	778.152	762.816	663.371	725.854
C2CD4A	3.85896	0	0.969023	0	0	0	0	0	0	0	0	0	5.68754	0	3.44067	0	0	0	1.03083	0	1.18217
C2CD4B	20.2595	16.5016	16.4734	1.92278	7.13859	4.61631	0.878492	1.67261	1.74061	38.9207	49.3345	85.1589	261.627	282.039	252.316	45.2749	56.7735	51.2363	188.642	190.367	161.958
C2CD4C	98.4035	90.759	82.3669	36.5327	39.2623	41.5468	20.2053	29.2707	19.1467	73.3934	75.9751	90.11	87.5882	101.014	98.6325	89.5656	109.492	124.889	127.823	112.666	102.849
C2CD4D	46.3075	48.4735	50.3892	26.9189	46.4009	23.0815	2.63547	0.836306	1.74061	27.8005	22.6939	27.7262	10.2376	9.00124	6.88134	11.8108	11.1519	12.8091	3.0925	10.6839	7.09304
C2CD5	657.953	644.595	634.71	665.28	654.966	755.228	588.589	582.069	515.221	479.281	494.331	425.795	345.803	331.046	342.92	661.408	719.806	632.982	545.31	506.998	507.152
C2CD6	0	0	0	0.961388	0	0	0.878492	0	0.870306	0	0	0.99022	1.13751	4.00055	0	2.95271	0	4.26969	1.03083	0	2.36435
C2ORF15	3.85896	9.28217	5.81414	2.88416	6.24627	5.53957	7.90642	8.36306	8.70306	2.22404	2.96007	3.96088	3.41253	1.00014	0	1.96847	4.05525	4.26969	2.06166	0.971261	1.18217
C2ORF16	29.9069	26.8151	36.8229	28.8416	28.5544	30.4676	50.9525	33.4522	39.1638	22.2404	19.7338	19.8044	20.4752	29.004	22.9378	31.4956	32.442	37.3598	31.9558	29.1378	44.9226
C2ORF42	98.4035	120.668	125.004	83.6407	99.048	89.5564	159.885	159.734	159.266	134.555	119.389	111.895	102.376	94.013	116.983	104.329	123.685	108.877	136.07	116.551	120.582
C2ORF49	462.111	479.579	431.215	413.397	401.546	431.163	513.039	418.153	473.447	519.314	523.932	516.895	543.729	598.083	559.682	512.788	493.726	557.195	476.244	481.745	446.862
C2ORF50	3.85896	3.09406	0.969023	3.84555	5.35395	2.76978	2.63547	2.50892	4.35153	4.44808	1.97338	3.96088	9.10007	4.00055	2.29378	5.90542	3.04144	0	0	1.94252	1.18217
C2ORF66	203.56	190.8	212.216	28.8416	18.7388	17.542	117.718	112.065	126.194	5.5601	5.92014	5.94132	0	1.00014	1.14689	7.8739	3.04144	5.33712	2.06166	3.88504	2.36435
C2ORF68	613.575	598.184	603.701	639.323	606.78	593.657	694.008	899.029	730.187	539.33	591.027	522.836	448.178	509.07	514.954	666.329	641.743	652.196	511.293	502.142	509.517
C2ORF69	261.445	317.656	284.893	374.941	376.561	385.923	243.342	226.639	258.481	270.221	278.246	268.35	328.74	356.049	344.067	205.706	227.094	204.945	235.03	235.045	198.605
C2ORF72	7.71792	8.25081	6.78316	21.1505	29.4467	17.542	6.14944	3.34522	8.70306	2.22404	0.986689	0	4.55003	5.00069	0	5.90542	3.04144	8.53939	8.24666	3.88504	1.18217
C2ORF73	0	0	0.969023	0	0	0.923262	0	1.67261	0	0	0	0	0	0	1.14689	0	0	0	0	0	0
C2ORF74	30.8717	24.7524	34.8848	27.8802	30.339	25.8513	30.7472	91.9936	43.5153	21.1284	27.6273	24.7555	25.0252	19.0026	27.5254	24.6059	19.2624	33.0901	19.5858	13.5977	21.2791
C2ORF76	126.381	118.605	123.066	139.401	139.203	121.871	101.905	291.871	86.1603	132.33	138.137	168.337	135.364	154.021	155.977	84.6444	98.3398	98.203	70.0966	106.839	96.9382
C2ORF81	2.89422	1.03135	3.87609	0	0.892324	0.923262	2.63547	25.0892	11.314	2.22404	1.97338	0	1.13751	3.00041	1.14689	0	2.02762	6.40454	0	2.91378	3.54652
C2ORF88	360.813	413.572	356.6	571.064	598.75	593.657	545.543	837.142	544.812	105.642	98.6689	112.885	38.6753	60.0083	43.5818	73.8178	76.0359	83.259	41.2333	54.3906	47.2869
C2ORF92	10.6121	15.4703	13.5663	16.3436	13.3849	11.0791	79.0642	40.979	72.2354	16.6803	14.8003	14.8533	15.9251	16.0022	11.4689	94.4868	75.0221	58.7083	41.2333	47.5918	44.9226
C3	44.3781	34.0346	35.8538	45.1852	45.5085	44.3166	11.4204	7.52675	13.9249	31.1366	20.7205	10.8924	2.27502	3.00041	2.29378	8.85814	9.12431	13.8765	3.0925	4.8563	1.18217
C3AR1	2.89422	2.0627	3.87609	13.4594	18.7388	15.6954	201.175	186.496	193.208	5.5601	3.94676	9.9022	2.27502	6.00083	1.14689	0.984237	6.08287	2.13485	3.0925	3.88504	9.45739
C3ORF14	48.237	48.4735	39.7299	39.4169	41.0469	41.5468	59.7374	141.336	45.2559	35.5847	35.5208	37.6284	93.2757	81.0112	104.367	48.2276	46.6353	41.6295	46.3874	58.2756	47.2869
C3ORF18	165.935	163.985	155.044	164.397	160.618	164.341	124.746	72.7586	138.379	146.787	118.403	105.954	118.301	142.02	162.858	160.431	166.265	148.372	94.8365	89.356	73.2947
C3ORF20	0	0	0	2.88416	0.892324	0	0	1.67261	0	0	0	0.99022	0	0	0	3.93695	2.02762	1.06742	1.03083	0	1.18217
C3ORF33	9.6474	17.533	11.6283	17.305	18.7388	15.6954	15.8128	88.6484	20.8873	4.44808	5.92014	2.97066	2.27502	0	6.88134	6.88966	7.09668	7.47197	5.15416	8.74135	7.09304
C3ORF38	427.38	408.415	377.919	455.698	477.393	445.012	325.042	448.26	345.512	490.401	450.917	521.846	580.129	535.074	516.1	340.546	395.387	368.261	474.183	462.32	459.865
C3ORF49	0	0	0	0	0	0	0	0.836306	0.870306	0	0	0	0	1.00014	0	0	0	2.13485	0	0	0
C3ORF52	25.0832	15.4703	12.5973	4.80694	8.03092	4.61631	18.4483	20.9076	19.1467	10.0082	9.86689	9.9022	23.8877	10.0014	9.17512	12.7951	2.02762	1.06742	8.24666	6.79883	13.0039
C3ORF62	89.7208	94.8844	108.531	103.83	90.1247	107.098	109.811	135.482	82.6791	171.251	162.804	187.152	245.702	249.034	289.016	261.807	212.901	273.26	221.629	253.499	248.256
C3ORF70	11.5769	7.21946	6.78316	17.305	30.339	19.3885	30.7472	19.235	25.2389	24.4645	19.7338	8.91198	22.7502	23.0032	24.0847	5.90542	6.08287	16.0114	27.8325	32.0516	24.8256
C3ORF80	9.6474	8.25081	14.5353	14.4208	9.81557	17.542	229.286	289.362	228.02	4.44808	6.90683	1.98044	5.68754	2.00028	0	3.93695	3.04144	3.20227	1.03083	0.971261	0
C3ORF85	0	1.03135	0	0.961388	0	0	0	0	0	0	0	0	0	0	0	0	0	0	0	0	0
C4A	5.78844	7.21946	9.69023	6.72971	3.5693	5.53957	7.02793	1.67261	9.57337	5.5601	3.94676	3.96088	5.68754	8.00111	9.17512	8.85814	9.12431	12.8091	9.27749	5.82756	14.1861
C4B	12.5416	30.9406	31.9778	31.7258	30.339	24.9281	43.9246	9.19936	40.9044	15.5683	17.7604	12.8729	26.1627	18.0025	20.644	26.5744	30.4144	32.0227	27.8325	17.4827	34.283
C4BPB	0.96474	0	0.969023	0	0	0.923262	0.878492	2.50892	0.870306	1.11202	0.986689	0	0	0	0	1.96847	3.04144	5.33712	2.06166	0	0
C4ORF17	0	0	0.969023	0	0	0.923262	0.878492	0	0	0	0	0	0	0	0	0	0	0	0	0	0
C4ORF19	1.92948	1.03135	0	0.961388	0.892324	0.923262	3.51397	0.836306	1.74061	1.11202	0	0.99022	4.55003	2.00028	3.44067	4.92119	5.06906	4.26969	5.15416	0.971261	2.36435
C4ORF3	1224.26	1192.24	1085.31	1298.83	1325.99	1331.34	1272.06	3701.49	1265.43	1474.54	1541.21	1625.94	1692.61	1860.26	1737.54	1344.47	1425.42	1451.7	1509.14	1488.94	1366.59
C4ORF33	113.839	101.072	101.747	183.625	140.095	149.568	158.128	233.329	163.618	91.1857	56.2413	74.2665	37.5378	51.007	41.288	129.919	136.865	138.765	84.5282	63.1319	85.1165
C4ORF36	0	3.09406	0.969023	1.92278	0.892324	0.923262	3.51397	1.67261	2.61092	0	0	0	0	0	0	0	1.01381	0	0	0	0
C4ORF45	0	0	1.93805	0.961388	0	0	2.63547	0.836306	2.61092	1.11202	0	0	1.13751	0	1.14689	0.984237	1.01381	1.06742	2.06166	0	0
C4ORF46	287.493	257.838	288.769	404.744	450.624	468.094	515.675	521.855	522.184	265.773	297.98	221.809	189.964	172.024	176.621	168.305	169.307	219.889	156.686	141.804	190.33
C4ORF47	3.85896	4.12541	2.90707	1.92278	0.892324	2.76978	1.75698	15.0535	0.870306	4.44808	0.986689	1.98044	5.68754	4.00055	1.14689	1.96847	5.06906	0	8.24666	3.88504	4.72869
C4ORF48	455.357	434.199	439.936	302.837	316.775	215.12	151.979	974.296	165.358	329.158	291.073	318.851	319.64	313.043	319.982	198.816	196.68	203.878	235.03	244.758	241.163
C4ORF50	11.5769	12.3762	17.4424	6.72971	5.35395	9.23262	0.878492	0	0	1.11202	3.94676	2.97066	0	1.00014	0	5.90542	3.04144	0	1.03083	0	2.36435
C4ORF54	8.68266	1.03135	2.90707	5.76833	7.13859	2.76978	3.51397	0	7.83276	7.78415	6.90683	15.8435	2.27502	5.00069	4.58756	10.8266	17.2348	23.4833	7.21582	3.88504	2.36435
C5	14.4711	20.627	14.5353	31.7258	32.1237	20.3118	23.7193	40.979	33.9419	33.3606	23.6805	8.91198	10.2376	17.0023	6.88134	20.669	19.2624	10.6742	15.4625	18.454	16.5504
C5AR1	0.96474	5.15676	1.93805	169.204	162.403	133.873	63.2514	55.1962	66.1433	5.5601	3.94676	3.96088	2.27502	10.0014	4.58756	3.93695	4.05525	0	0	3.88504	5.91087
C5AR2	5.78844	3.09406	3.87609	158.629	146.341	176.343	39.5321	46.8331	33.9419	17.7923	9.86689	10.8924	3.41253	1.00014	4.58756	23.6217	34.4696	30.9553	12.37	10.6839	11.8217
C5ORF15	1441.32	1457.3	1373.11	1593.98	1509.81	1573.24	1082.3	1680.14	1114.86	1336.65	1258.03	1278.37	913.419	962.133	939.303	1220.45	1360.54	1323.61	1163.81	1141.23	1127.79
C5ORF22	423.521	435.23	427.339	442.238	401.546	441.319	489.32	431.534	451.689	629.404	581.16	601.064	662.03	627.087	634.23	518.693	493.726	544.386	529.848	531.28	557.986
C5ORF24	1448.08	1479.99	1389.58	1271.92	1325.1	1419.98	1569.86	1037.02	1393.36	1989.41	1958.58	1919.05	1891.68	1876.26	1950.86	1994.07	2214.17	2400.64	2267.83	2092.1	2153.92
C5ORF34	46.3075	36.0973	49.4202	96.1388	102.617	94.1727	60.6159	71.9223	44.3856	36.6967	27.6273	32.6773	19.3376	20.0028	33.2598	28.5429	34.4696	41.6295	21.6475	29.1378	28.3722
C5ORF47	0	0	0	2.88416	0.892324	0	0	0	0	0	0	0	0	0	0	0.984237	0	0	0	0	0
C5ORF58	5.78844	0	5.81414	1.92278	7.13859	0	0.878492	0.836306	0.870306	2.22404	0.986689	0.99022	0	0	1.14689	0	4.05525	1.06742	2.06166	0	2.36435
C5ORF63	4.8237	0	3.87609	1.92278	0.892324	1.84652	4.39246	10.0357	6.96245	1.11202	6.90683	1.98044	4.55003	3.00041	4.58756	9.84237	6.08287	5.33712	10.3083	8.74135	4.72869
C6	0	1.03135	0	0	0	0	0	0	0	0	0	0	0	0	0	0	0	0	1.03083	0	1.18217
C6ORF118	0.96474	0	0	0	0	0	2.63547	0.836306	5.22184	0	0.986689	0.99022	0	3.00041	1.14689	0.984237	0	0	2.06166	4.8563	2.36435
C6ORF120	1483.77	1443.89	1416.71	1264.22	1310.82	1307.34	937.35	832.96	881.62	1541.26	1541.21	1555.64	1509.47	1499.21	1531.1	1135.81	1215.56	1256.36	1148.35	1144.15	1163.26
C6ORF132	40.5191	46.4108	46.5131	52.8763	41.9392	51.7026	64.1299	68.5771	67.0136	18.9044	15.787	13.8631	9.10007	6.00083	10.322	12.7951	10.1381	13.8765	10.3083	13.5977	14.1861
C6ORF136	83.9324	85.6022	115.314	131.71	116.002	115.408	113.325	220.785	138.379	107.866	116.429	101.993	92.1382	120.017	129.599	124.998	119.63	111.012	91.744	114.609	99.3026
C6ORF141	1.92948	2.0627	2.90707	0	1.78465	0.923262	6.14944	5.01783	5.22184	1.11202	5.92014	0.99022	1.13751	2.00028	0	5.90542	4.05525	1.06742	4.12333	0	0
C6ORF163	19.2948	16.5016	14.5353	21.1505	31.2313	13.8489	34.2612	30.9433	40.0341	8.89617	9.86689	3.96088	20.4752	8.00111	17.2033	31.4956	28.3867	23.4833	18.555	15.5402	22.4613
C6ORF226	38.5896	26.8151	46.5131	52.8763	52.6471	49.8561	43.0461	112.901	61.7917	58.9371	54.2679	83.1785	70.5255	75.0104	86.0167	22.6375	31.4282	29.8879	29.8941	37.8792	26.0078
C6ORF47	361.778	284.653	382.764	262.459	296.252	262.206	325.92	259.255	314.181	527.098	436.117	476.296	523.254	476.066	489.722	449.797	394.373	389.61	424.703	459.406	446.862
C6ORF52	16.4006	19.5957	27.1326	19.2278	16.0618	21.235	14.9344	38.4701	17.4061	14.4563	12.827	19.8044	25.0252	20.0028	13.7627	9.84237	15.2072	10.6742	10.3083	14.5689	20.0969
C6ORF58	3.85896	8.25081	5.81414	1.92278	7.13859	1.84652	0	0.836306	2.61092	1.11202	0.986689	0	0	1.00014	1.14689	0.984237	2.02762	0	5.15416	0	1.18217
C6ORF62	2813.18	2980.61	2900.29	2533.26	2543.12	2526.97	2499.31	3801.85	2505.61	2936.85	2839.69	2838.96	2595.79	2654.37	2656.2	2495.04	2482.83	2482.83	2791.49	2781.69	2853.77
C6ORF89	1448.08	1467.61	1492.3	1327.68	1327.78	1419.05	1303.68	675.735	1355.94	1720.3	1619.16	1554.65	1708.54	1716.24	1703.13	1911.39	1875.55	1896.81	1937.96	1807.52	1805.18
C7	17.3653	12.3762	22.2875	3.84555	1.78465	3.69305	2.63547	3.34522	3.48122	1.11202	0	0	0	0	0	0	0	0	1.03083	0	1.18217
C7ORF25	4.8237	1.03135	6.78316	5.76833	6.24627	6.46283	5.27095	1.67261	6.09214	3.33606	3.94676	2.97066	5.68754	7.00097	4.58756	1.96847	4.05525	2.13485	4.12333	0.971261	2.36435
C7ORF31	73.3203	84.5708	95.9333	97.1002	89.2324	89.5564	140.559	145.517	132.287	55.601	48.3478	43.5697	72.8006	58.008	60.7852	57.0858	51.7044	48.0341	69.0657	64.1032	67.3839
C7ORF50	1430.71	1385.11	1482.6	1300.76	1295.65	1142.07	1071.76	3604.48	1146.19	861.816	817.965	811.981	1186.42	1305.18	1212.26	709.635	683.309	686.353	825.696	869.278	731.765
C7ORF57	0	1.03135	2.90707	0.961388	1.78465	0	0	0	0	3.33606	0.986689	3.96088	0	0	0	0	0	2.13485	0	0	0
C8A	0	0	0	0	0	0	0	0	0	0	1.97338	0	0	0	0	0	0	0	0	0	0
C8G	0	5.15676	1.93805	2.88416	8.03092	0.923262	2.63547	8.36306	3.48122	5.5601	1.97338	2.97066	1.13751	0	3.44067	5.90542	8.1105	2.13485	6.18499	4.8563	4.72869
C8ORF33	2456.23	2538.16	2662.87	710.466	730.814	652.746	873.221	1209.3	911.211	1272.15	1209.68	1151.63	920.245	822.114	873.93	688.966	730.958	735.455	630.869	635.205	628.916
C8ORF34	0	1.03135	0	0	2.67697	0.923262	1.75698	0	0.870306	0	0	0	0	0	0	0	0	0	0	0	0
C8ORF44-SGK3	0	1.03135	0	0.961388	0.892324	0.923262	0	0.836306	0.870306	3.33606	0	1.98044	0	0	1.14689	0.984237	4.05525	4.26969	2.06166	0.971261	2.36435
C8ORF48	41.4838	37.1287	41.668	45.1852	41.0469	41.5468	52.7095	124.61	40.0341	43.3688	39.4676	27.7262	46.6379	35.0048	35.5536	35.4325	34.4696	52.3038	34.0175	41.7642	34.283
C8ORF58	601.998	636.344	704.48	507.613	498.809	478.249	345.247	678.244	337.679	683.893	755.804	777.323	700.705	729.101	756.947	793.295	729.945	800.568	795.802	892.589	840.525
C8ORF74	0.96474	0	0.969023	0	0	0.923262	0	0	0	0	0.986689	0	1.13751	0	3.44067	0	0	0	0	0	0
C8ORF76	129.275	153.671	127.911	170.166	172.219	153.261	104.54	368.811	123.583	132.33	151.95	131.699	120.576	130.018	144.508	106.298	147.003	128.091	101.022	145.689	138.314
C8ORF82	367.566	284.653	421.525	522.034	534.502	475.48	306.594	541.09	383.805	580.475	634.441	692.164	462.966	533.074	498.897	363.184	371.055	347.98	430.888	454.55	444.497
C8ORF88	53.0607	64.9752	50.3892	80.7566	96.371	94.1727	65.0084	106.211	79.1979	28.9125	57.228	30.6968	27.3002	30.0041	27.5254	20.669	26.3591	25.6182	11.3392	11.6551	18.9148
C8ORF89	0	0	1.93805	0	0	0	0.878492	13.3809	0	0	0	0.99022	0	0	0	0.984237	0	0	1.03083	0.971261	2.36435
C9	0	1.03135	0	0	0	0.923262	0	0	0	1.11202	0	0	1.13751	0	0	1.96847	1.01381	3.20227	3.0925	0	0
C9ORF131	1.92948	0	1.93805	1.92278	3.5693	0.923262	0	0	5.22184	4.44808	3.94676	2.97066	6.82505	4.00055	3.44067	0.984237	3.04144	0	11.3392	3.88504	7.09304
C9ORF152	0.96474	2.0627	0.969023	1.92278	0	0.923262	0	0	1.74061	0	1.97338	4.9511	2.27502	1.00014	3.44067	0.984237	1.01381	0	3.0925	4.8563	1.18217
C9ORF153	0.96474	0	0.969023	0	0	2.76978	0.878492	0	0	1.11202	0	0	0	0	0	0	1.01381	0	1.03083	0.971261	0
C9ORF24	1.92948	3.09406	0	0	0.892324	0.923262	1.75698	4.18153	0.870306	1.11202	0.986689	2.97066	2.27502	0	1.14689	1.96847	2.02762	1.06742	2.06166	1.94252	2.36435
C9ORF40	333.8	299.092	297.49	555.682	599.642	484.712	112.447	347.067	116.621	243.533	203.258	217.848	172.901	153.021	153.683	90.5498	68.9392	96.0681	144.316	141.804	144.225
C9ORF43	12.5416	11.3449	6.78316	4.80694	11.6002	12.9257	14.9344	18.3987	8.70306	17.7923	10.8536	4.9511	7.96256	7.00097	3.44067	28.5429	18.2486	16.0114	7.21582	3.88504	3.54652
C9ORF50	0.96474	2.0627	10.6593	1.92278	0	2.76978	3.51397	6.69045	2.61092	7.78415	7.89352	6.93154	4.55003	11.0015	2.29378	8.85814	13.1796	9.60681	7.21582	4.8563	9.45739
C9ORF64	10.6121	15.4703	8.72121	9.61388	10.7079	15.6954	13.1774	11.7083	4.35153	7.78415	7.89352	4.9511	7.96256	9.00124	3.44067	5.90542	11.1519	7.47197	4.12333	11.6551	7.09304
C9ORF72	400.367	425.948	387.609	475.887	423.854	491.175	367.209	368.811	342.901	544.89	506.172	525.807	559.654	551.076	553.948	442.907	496.768	511.296	336.051	301.091	344.012
C9ORF78	756.356	741.542	750.024	863.326	796.846	796.775	715.092	1332.23	742.371	738.382	666.015	755.538	1095.42	1082.15	1058.58	747.036	709.668	729.05	805.08	813.916	766.048
C9ORF85	278.81	253.713	254.853	253.806	233.789	238.201	346.126	540.253	297.645	291.349	313.767	266.369	164.939	175.024	164.005	235.233	232.163	246.575	190.704	167.057	166.686
CA1	0	0	0	0.961388	0	0	0	0	0	0	0.986689	0.99022	4.55003	1.00014	1.14689	0	0	0	2.06166	1.94252	2.36435
CA10	0.96474	0	1.93805	1.92278	8.92324	10.1559	0	0	0.870306	0	0	0	0	0	0	0	0	0	2.06166	0.971261	3.54652
CA11	139.887	139.232	153.106	130.749	116.894	144.952	200.296	317.796	201.041	134.555	120.376	110.905	31.8502	23.0032	25.2316	166.336	173.362	160.114	47.4183	57.3044	36.6474
CA12	2.89422	1.03135	4.84511	13.4594	18.7388	15.6954	59.7374	10.0357	82.6791	0	0	0.99022	0	0	0	0.984237	0	0	2.06166	0	2.36435
CA13	82.0029	76.32	81.3979	82.6793	85.6631	84.0168	72.9148	72.7586	66.1433	112.314	126.296	134.67	313.952	319.044	289.016	65.9439	59.8149	73.6522	182.457	153.459	185.601
CA14	129.275	172.236	136.632	449.929	419.392	467.17	297.809	527.709	321.143	62.2732	67.0949	44.5599	11.3751	17.0023	13.7627	44.2907	49.6768	55.506	15.4625	15.5402	21.2791
CA2	1642.95	1850.24	1604.7	3288.91	3338.18	3093.85	347.883	693.297	331.587	6139.47	6727.25	7964.34	3626.38	3598.5	3487.69	2822.79	2829.55	2778.5	3863.56	3935.55	3675.38
CA3	6.75318	12.3762	12.5973	14.4208	9.81557	10.1559	7.02793	5.01783	7.83276	17.7923	13.8137	14.8533	5.68754	7.00097	12.6158	7.8739	11.1519	6.40454	7.21582	5.82756	3.54652
CA4	0.96474	1.03135	0.969023	15.3822	11.6002	12.9257	1.75698	0.836306	0.870306	0	0	1.98044	1.13751	0	0	0	0	0	0	0	0
CA5A	0	0	0	0	0	0	0	0.836306	0	0	0.986689	0	0	0	1.14689	0	0	0	0	0	0
CA5B	50.1665	39.1914	34.8848	46.1466	40.1546	53.5492	89.6061	84.4669	65.273	43.3688	43.4143	35.6479	48.9129	36.005	22.9378	70.8651	68.9392	41.6295	40.2024	45.6493	33.1009
CA6	0	2.0627	1.93805	0.961388	1.78465	2.76978	0	0	0.870306	0	0.986689	0.99022	1.13751	0	0	2.95271	1.01381	5.33712	0	0	0
CA8	299.069	309.406	273.264	45.1852	33.016	44.3166	13.1774	22.5803	9.57337	48.9289	39.4676	20.7946	35.2628	23.0032	32.1129	4.92119	7.09668	4.26969	18.555	22.339	18.9148
CA9	3.85896	4.12541	4.84511	7.6911	5.35395	3.69305	1.75698	13.3809	8.70306	0	7.89352	0	1.13751	1.00014	1.14689	2.95271	5.06906	0	0	1.94252	4.72869
CAAP1	381.072	363.036	374.043	428.779	422.069	402.542	368.966	617.194	327.235	388.095	366.062	396.088	387.89	427.059	433.524	391.727	413.635	406.688	388.624	431.24	378.295
CAB39	1428.78	1367.57	1353.72	1230.58	1287.62	1289.8	836.324	791.982	784.146	1682.49	1650.73	1797.25	1939.45	1924.27	2017.38	1156.48	1246.99	1241.41	1665.82	1615.21	1538.01
CAB39L	151.464	141.295	116.283	128.826	132.956	140.336	200.296	194.023	270.665	142.339	142.083	117.836	120.576	126.017	97.4856	115.156	105.436	135.563	111.33	107.81	106.396
CABCOCO1	6.75318	8.25081	9.69023	0.961388	2.67697	5.53957	19.3268	30.9433	13.0546	1.11202	0	0.99022	0	0	0	1.96847	1.01381	1.06742	1.03083	0	0
CABIN1	2095.42	2165.84	2035.92	1843.94	1722.19	1895.46	2362.26	798.672	2398.56	1853.74	1915.16	1781.41	1810.91	1703.24	1713.45	2230.28	2350.02	2249.06	1850.34	1871.62	1906.85
CABLES1	132.169	127.888	102.716	72.1041	78.5245	70.1679	190.633	211.585	234.983	171.251	181.551	151.504	406.091	409.057	405.999	155.51	134.837	150.507	387.593	388.504	354.652
CABLES2	208.384	199.051	214.154	264.382	256.989	287.134	281.996	106.211	265.443	159.019	172.671	150.513	196.789	203.028	209.881	192.911	197.693	231.631	178.334	185.511	174.962
CABP1	10.6121	10.3135	8.72121	16.3436	14.2772	10.1559	2.63547	8.36306	1.74061	0	1.97338	0.99022	1.13751	2.00028	2.29378	2.95271	2.02762	0	2.06166	0.971261	3.54652
CABP4	0	3.09406	0.969023	2.88416	2.67697	2.76978	0.878492	3.34522	0.870306	0	0	0	1.13751	3.00041	2.29378	1.96847	1.01381	1.06742	3.0925	0.971261	3.54652
CABP5	0	0	0	0	0	0	0	0.836306	0	0	0	0	0	0	0	0	0	0	0	0	0
CABP7	2.89422	2.0627	4.84511	5.76833	8.03092	0.923262	1.75698	3.34522	2.61092	3.33606	0	5.94132	1.13751	1.00014	6.88134	2.95271	1.01381	1.06742	1.03083	0.971261	3.54652
CABYR	51.1312	51.5676	37.7919	86.5249	68.709	79.4005	22.8408	17.5624	28.7201	24.4645	22.6939	17.824	2.27502	3.00041	6.88134	18.7005	22.3039	23.4833	4.12333	13.5977	13.0039
CACFD1	519.03	535.272	613.391	394.169	375.669	306.523	530.609	1257.8	618.788	610.499	501.238	614.927	660.893	701.097	641.111	718.493	705.613	615.903	554.588	583.728	573.354
CACHD1	6252.48	6592.4	6479.86	3439.85	3309.63	3635.8	1563.71	929.972	1436.88	4108.92	3956.62	3554.89	1696.03	1640.23	1751.3	3225.35	3308.07	3362.38	1899.82	1925.04	1954.13
CACNA1A	348.271	406.353	358.538	343.215	278.405	333.297	1088.45	324.487	1048.72	449.256	448.944	403.02	145.601	130.018	158.271	2222.41	2075.27	1938.44	512.324	543.906	569.808
CACNA1B	58.8492	62.9125	43.606	41.3397	27.6621	31.3909	7.90642	5.01783	9.57337	11.1202	8.8802	15.8435	17.0626	22.003	19.4971	12.7951	5.06906	9.60681	22.6783	14.5689	8.27521
CACNA1C	54.0255	39.1914	31.9778	84.6021	74.0629	86.7866	129.138	55.1962	126.194	73.3934	93.7355	55.4523	122.851	91.0126	98.6325	84.6444	98.3398	80.0568	388.624	332.171	436.222
CACNA1D	21.2243	29.9092	28.1017	0.961388	5.35395	6.46283	13.1774	4.18153	8.70306	26.6885	24.6672	16.8337	1.13751	2.00028	3.44067	13.7793	16.221	10.6742	5.15416	10.6839	1.18217
CACNA1E	21.2243	15.4703	9.69023	3.84555	8.92324	5.53957	4.39246	0	1.74061	7.78415	11.8403	4.9511	1.13751	2.00028	0	20.669	19.2624	11.7417	1.03083	2.91378	1.18217
CACNA1F	17.3653	19.5957	22.2875	11.5367	11.6002	12.9257	25.4763	12.5446	14.7952	7.78415	25.6539	8.91198	4.55003	11.0015	1.14689	21.6532	22.3039	26.6856	3.0925	9.71261	9.45739
CACNA1G	2.89422	6.18811	1.93805	2.88416	6.24627	5.53957	3.51397	5.85414	3.48122	1.11202	0	0.99022	0	1.00014	0	3.93695	4.05525	0	0	0	0
CACNA1H	290.387	331.064	327.53	152.861	179.357	129.257	225.772	91.9936	241.075	136.779	143.07	122.787	271.865	236.033	219.056	183.068	148.017	125.956	90.7132	68.9595	66.2017
CACNA1I	5.78844	5.15676	6.78316	2.88416	8.92324	5.53957	10.5419	4.18153	10.4437	1.11202	0	0.99022	1.13751	0	0	1.96847	0	6.40454	3.0925	0	1.18217
CACNA2D1	300.999	298.061	333.344	705.659	660.32	826.319	948.771	730.095	886.842	379.199	364.088	361.43	277.552	321.044	297.045	275.586	289.95	271.126	475.214	523.51	481.145
CACNA2D2	272.057	327.97	297.49	282.648	290.898	302.83	193.268	38.4701	199.3	215.732	214.112	224.78	135.364	115.016	103.22	320.861	325.434	367.194	244.307	253.499	257.714
CACNA2D3	5.78844	2.0627	5.81414	9.61388	8.92324	11.0791	9.66341	20.9076	8.70306	3.33606	0	0	0	0	1.14689	2.95271	2.02762	2.13485	0	0	0
CACNA2D4	10.6121	7.21946	3.87609	15.3822	8.92324	13.8489	36.8966	15.8898	26.9795	3.33606	8.8802	12.8729	10.2376	9.00124	10.322	18.7005	14.1934	12.8091	11.3392	7.77009	5.91087
CACNB1	185.23	192.863	203.495	171.127	128.495	134.796	128.26	71.086	124.454	177.923	167.737	194.083	122.851	154.021	147.949	331.688	296.033	295.676	249.461	271.953	277.811
CACNB2	11.5769	15.4703	20.3495	13.4594	10.7079	11.0791	32.5042	8.36306	26.9795	12.2322	14.8003	13.8631	22.7502	10.0014	20.644	30.5114	41.5663	46.9666	22.6783	11.6551	15.3683
CACNB3	1263.81	1380.98	1285.89	641.246	619.273	658.285	566.627	260.927	581.365	1195.42	1073.52	1173.41	1098.83	1120.15	1078.08	1936	1855.28	1753.78	1639.02	1877.45	1851.28
CACNB4	34.7306	25.7838	23.2565	12.498	12.4925	18.4652	51.831	50.1783	54.8293	7.78415	9.86689	7.92176	11.3751	10.0014	11.4689	39.3695	39.5387	42.6969	21.6475	22.339	20.0969
CACNG1	0	0	0	0	0	0	0	2.50892	0	0	0	0.99022	0	0	0	0	0	0	0	1.94252	0
CACNG2	0	0	0	0	0	0	0	0.836306	0	0	0.986689	0	0	0	0	0	0	0	0	0	0
CACNG3	0	0	0	0	0	0.923262	32.5042	16.7261	25.2389	0	0	0	0	0	0	0	0	0	0	0	0
CACNG4	4.8237	6.18811	12.5973	12.498	9.81557	9.23262	29.8687	22.5803	52.2184	20.0164	15.787	9.9022	4.55003	5.00069	6.88134	19.6847	12.1657	28.8204	21.6475	29.1378	16.5504
CACNG5	0	0	0.969023	0	0	0	0	0	0.870306	0	0	0	1.13751	0	1.14689	0	0	0	0	0	0
CACNG6	20.2595	29.9092	20.3495	34.61	42.8316	33.2374	19.3268	20.9076	17.4061	10.0082	5.92014	3.96088	18.2001	21.0029	29.8191	13.7793	10.1381	7.47197	6.18499	7.77009	4.72869
CACNG7	381.072	423.886	413.773	297.069	301.606	263.13	55.345	56.8688	61.7917	226.852	175.631	239.633	218.402	187.026	206.44	99.408	111.519	77.9219	24.74	16.5114	28.3722
CACNG8	160.147	196.988	182.176	143.247	122.248	130.18	571.019	225.803	494.334	310.254	304.887	404.01	410.641	472.065	458.756	278.539	278.798	224.159	199.981	209.792	264.807
CACTIN	846.077	861.179	903.129	767.187	802.199	725.684	673.803	481.712	691.893	891.841	762.711	875.355	1028.31	988.137	1068.9	999.985	985.425	937.198	937.026	1063.53	1058.05
CACUL1	1515.61	1515.06	1463.22	1515.15	1329.56	1487.37	1525.06	1661.74	1476.04	1942.7	1918.12	1962.62	1547.01	1467.2	1542.57	1560.02	1569.38	1556.3	1656.55	1578.3	1591.21
CACYBP	1177.95	1163.36	1044.61	1525.72	1571.38	1497.53	1054.19	2768.17	1079.18	1040.85	1047.86	1006.06	1244.43	1198.17	1140.01	729.32	809.022	788.826	882.392	939.209	831.068
CAD	955.093	894.182	947.704	819.102	829.862	789.389	1484.65	710.024	1494.32	991.923	1088.32	881.296	1759.73	1773.24	1645.79	1166.32	1152.7	1161.36	1559.65	1567.61	1704.69
CADM1	558.585	544.554	520.365	437.431	356.037	370.228	419.919	240.856	405.563	451.48	395.662	283.203	305.99	190.026	233.966	333.657	336.586	381.07	372.13	346.74	354.652
CADM2	21.2243	18.5643	10.6593	2.88416	6.24627	1.84652	101.027	62.7229	100.956	53.377	40.4543	24.7555	1.13751	0	0	25.5902	24.3315	17.0788	1.03083	0	1.18217
CADM3	129.275	174.298	142.446	383.594	393.515	381.307	211.716	194.859	279.368	41.1448	53.2812	43.5697	13.6501	7.00097	2.29378	117.124	103.409	115.282	64.9424	36.9079	60.2908
CADM4	319.329	321.782	339.158	257.652	266.805	244.664	286.388	339.54	350.733	470.385	461.771	436.687	294.615	232.032	250.022	630.896	613.356	614.836	610.253	653.658	638.374
CADPS	7.71792	6.18811	7.75218	40.3783	33.016	37.8537	28.1117	22.5803	28.7201	0	3.94676	0	0	0	0	1.96847	2.02762	4.26969	0	0	2.36435
CADPS2	68.4966	58.787	48.4511	93.2546	92.8017	99.7122	131.774	67.7408	130.546	45.5929	21.7072	33.6675	6.82505	7.00097	5.73445	36.4168	37.511	43.7644	27.8325	34.9654	31.9187
CAGE1	0	0	0	1.92278	0	1.84652	0	1.67261	0.870306	0	0	0.99022	1.13751	1.00014	1.14689	0	1.01381	0	0	0.971261	1.18217
CALB1	0	0	0	0	0	1.84652	1.75698	0	0	0	0	0	0	0	0	0	3.04144	0	2.06166	1.94252	7.09304
CALB2	11.5769	11.3449	10.6593	0	4.46162	5.53957	15.8128	38.4701	16.5358	0	0	0.99022	0	1.00014	0	0	0	2.13485	0	0	0
CALCA	0	0	0	0.961388	2.67697	3.69305	0	0	0	0	0	0	0	0	1.14689	0	0	0	0	0	1.18217
CALCB	0.96474	1.03135	2.90707	0.961388	0.892324	1.84652	0	0	0	1.11202	0	0	1.13751	0	1.14689	0	0	2.13485	5.15416	2.91378	0
CALCOCO1	1580.24	1505.77	1517.49	1161.36	1153.78	1096.83	1953.77	664.027	1852.01	1452.3	1370.51	1263.52	962.332	894.124	813.145	2763.74	2513.24	2586.37	1414.3	1508.37	1516.73
CALCOCO2	632.87	691.006	646.338	936.392	954.787	958.345	1322.13	1471.9	1125.31	618.284	670.949	696.125	788.294	843.116	815.439	682.077	605.246	686.353	592.728	594.412	613.548
CALCR	0.96474	1.03135	3.87609	3.84555	0	1.84652	0.878492	0	0	0	0	0	1.13751	1.00014	1.14689	0	0	0	0	0.971261	0
CALCRL	3420.97	3303.42	3063.08	10373.4	10626.7	12231.4	13952.2	9800.67	13196.5	2379.72	2338.45	1828.94	572.167	489.068	457.609	4394.62	4879.48	5164.2	2535.85	2257.21	2469.56
CALD1	5823.17	5445.54	5134.85	5701.99	5511.89	5778.69	4337.99	3147.02	4355.01	4911.8	4942.33	4135.16	5613.61	6129.85	5353.68	5550.12	5404.63	5446	9318.72	9533.9	9190.22
CALHM1	0	0	0	0	0	0	1.75698	0	0	0	0	0	1.13751	1.00014	0	0	1.01381	0	0	0.971261	0
CALHM2	172.689	165.016	174.424	215.351	248.958	218.813	60.6159	44.3242	53.0887	53.377	57.228	42.5795	19.3376	49.0068	49.3163	42.3222	30.4144	50.1689	34.0175	27.1953	31.9187
CALHM3	0	0	0	0	0.892324	0	0	0	0	0	0	0	0	0	0	0	0	0	0	0	0
CALHM4	26.048	28.8778	14.5353	17.305	26.7697	17.542	0	0	0	36.6967	88.802	73.2763	92.1382	127.018	103.22	24.6059	34.4696	23.4833	239.153	303.033	276.629
CALHM5	486.229	570.337	435.091	336.486	345.329	362.842	109.811	104.538	113.14	484.841	557.479	796.137	806.494	1107.15	1002.38	586.606	564.693	532.644	2610.07	2603.95	2411.63
CALHM6	0	1.03135	1.93805	5.76833	1.78465	1.84652	7.02793	17.5624	5.22184	0	0	0	1.13751	0	0	0.984237	0	0	0	0.971261	0
CALM1	25104.5	25330	24198.4	18167.3	17206.7	17185.6	3311.03	5591.54	3444.67	54204.3	53785.4	59872.7	57456.7	56273.8	61474.4	36700.2	39213.2	39243.8	48780	51248.6	48296.5
CALM2	2142.69	2069.92	1959.36	4320.48	4324.2	3776.14	3578.97	7327.71	3523	1572.4	1685.27	1318.97	1725.6	1643.23	1730.66	1427.14	1509.57	1352.43	1726.64	1803.63	1618.4
CALM3	11986.9	12544.3	12317.2	13369.1	12818.2	12869.3	7789.58	7225.68	8123.44	8610.38	8754.89	8302.01	6644.19	6949.96	6719.63	11914.2	11897.1	11722.4	8188.93	8498.53	8074.24
CALML4	21.2243	21.6584	27.1326	49.9922	55.3241	48.0096	72.0363	66.9045	53.0887	21.1284	14.8003	17.824	14.7876	19.0026	13.7627	24.6059	18.2486	40.5621	14.4316	19.4252	16.5504
CALML6	2.89422	4.12541	5.81414	1.92278	5.35395	1.84652	5.27095	11.7083	8.70306	2.22404	5.92014	5.94132	10.2376	7.00097	9.17512	21.6532	15.2072	23.4833	7.21582	8.74135	13.0039
CALN1	109.98	143.358	114.345	45.1852	26.7697	40.6235	136.166	77.7764	127.065	77.8415	82.8819	74.2665	30.7127	37.0051	30.966	75.7863	87.1878	87.5287	31.9558	26.224	29.5543
CALR	12157.7	11812.1	12119.6	17434.8	17142.4	16214.3	12627.4	13733.8	12659.5	5841.45	6409.53	5327.38	4813.94	4746.66	4729.77	8605.19	8323.4	8016.35	8836.29	8888.01	8958.51
CALR3	0	0	0	0	0	0.923262	0	0	0	0	0	0	2.27502	0	0	0	0	0	0	0	0
CALU	9039.62	9234.72	8455.69	13892.1	14097.8	14480.4	4684.12	3682.25	4676.16	7194.78	7444.57	7326.64	5513.5	5344.74	5162.15	7432.96	7493.08	7381.23	7798.24	7459.28	7771.61
CALY	2.89422	2.0627	0	2.88416	0	2.76978	0	4.18153	0	0	0	0	0	2.00028	2.29378	0	0	2.13485	0	0	1.18217
CAMK1	134.099	117.574	110.469	131.71	104.402	110.791	54.4665	44.3242	60.0511	73.3934	66.1082	60.4034	84.1756	92.0127	75.6947	65.9439	49.6768	62.978	55.6649	58.2756	67.3839
CAMK1D	118.663	93.853	96.9023	85.5635	79.4169	79.4005	382.144	127.118	347.252	91.1857	71.0416	65.3545	83.0381	95.0131	75.6947	78.739	100.367	104.608	129.885	120.436	133.586
CAMK1G	0	0	0	14.4208	13.3849	7.38609	4.39246	5.01783	13.9249	0	2.96007	0	0	0	0	1.96847	1.01381	0	2.06166	0.971261	0
CAMK2A	0	0	2.90707	5.76833	2.67697	2.76978	12.2989	10.872	16.5358	0	0	0.99022	0	0	0	3.93695	4.05525	0	6.18499	2.91378	2.36435
CAMK2B	0.96474	2.0627	1.93805	3.84555	4.46162	0.923262	0.878492	5.01783	6.96245	0	0.986689	0	2.27502	1.00014	1.14689	3.93695	2.02762	1.06742	1.03083	2.91378	3.54652
CAMK2D	740.921	774.545	735.488	677.778	706.721	779.233	1036.62	945.025	1092.23	846.248	903.807	902.091	700.705	604.083	583.767	1266.71	1306.8	1227.54	748.384	687.653	664.381
CAMK2G	952.199	880.774	945.766	1153.67	1085.07	1083.91	616.701	387.21	652.73	839.576	868.287	770.391	647.242	680.094	628.496	1096.44	1006.72	1045.01	809.203	830.428	839.343
CAMK2N1	57.8844	52.5989	42.637	93.2546	97.2633	70.1679	144.073	228.311	144.471	21.1284	41.441	14.8533	37.5378	31.0043	34.4067	21.6532	12.1657	5.33712	38.1408	30.1091	30.7365
CAMK2N2	3.85896	1.03135	0.969023	0.961388	0.892324	0.923262	0	4.18153	0.870306	3.33606	4.93345	4.9511	13.6501	5.00069	11.4689	0	2.02762	0	5.15416	2.91378	2.36435
[truncated: 15,532 more rows]
